# Supplementary material for: Accuracy of mutational signature software on correlated signatures
Source: Sci Rep. 2022 Jan 10;12:390. doi: 10.1038/s41598-021-04207-6 (PMC8748538; doi:10.1038/s41598-021-04207-6)
Supplement: Supplementary file 2 — Supplementary Tables. [file 41598_2021_4207_MOESM2_ESM.xlsx]

## Sheet: Contents
Supplementary Tables for
Accuracy of Mutational Signature Software on Correlated Signatures
Yang Wu, Ellora Hui Zhen Chua, Alvin Wei Tian Ng, Arnoud Boot, Steven G. Rozen
September 28 2021
steverozen@gmail.com
Contents
Supplementary Table S1 Methods and software tested
Supplementary Table S2 Methods and software considered but not tested
Supplementary Table S3 Summary of extraction results for each method when the number of signatures was unspecified
Supplementary Table S4 Summaries of extraction results for each method and each data set when the number of signatures to be extracted was unspecified (more detail than Table S3)
Supplementary Table S5 Comparison of extraction results when the number of signatures to extract was unspecified versus when it was specified as or suggested to be 2
Supplementary Table S6 Summary of extraction results for each method when the number of signatures to extract was specified as or suggested to be 2
Supplementary Table S7 Summaries of extraction results for each method and each data set when the number of signatures to be extracted was specified as or suggested to be 2 (more detail than Table S6)
Supplementary Table S8 Parameters to run R-NMF-Brunet based approaches with K specified as 2
Supplementary Table S9 Summaries of extraction results for comparing MutationalPatterns with mutSpec.NMF
Supplementary Table S10 Unlucky choice of fixed random seed by MutationalPatterns
Supplementary Table S11 The reason that SomaticSignatures.NMF has lower Composite Measures than MutationalPatterns
Supplementary Table S12 The reason that maftools had lower Composite Measure than SomaticSignatures.NMF: unlucky choice of fixed random seed.
Supplementary Table S13 Using nrun = 10 in function nmfEstimateRank, MutationalPatterns sometimes extracted > 2 signatures
Supplementary Table S14 Description of synthetic data sets

## Sheet: Table S1
Supplementary Table S1 Methods and software tested
Three methods, signature.tools.lib, SomaticSignatures.NMF, and mutSignatures, do not automatially select the number of signatures. Of the remaining methods all except hdp, sigminer and SignatureAnalyzer select the number of signatures from within a user-specified range. For these methods we used the range 2..10 in the first extraction tests and the range 2..2 in the second extraction tests. See b…
Method number	Package number	Package and method(s)	Version number or date of version used	Software URL	Method to determine number of extracted signatures	Notes on selecting or specifying K (number of mutational signatures)	Notes on other parameters§	Reasons for parameter values different from program defaults	Reference	Reference DOI
1	1	EMu	1.5.1	https://github.com/andrej-fischer/EMu	Maximize Bayesian information criterion	We didn't specify range of K in the first set of tests as EMu automatically infer K without providing a range, and we specified --force 2 in the second set of tests.	Cannot specify random seed from the user interface (EMu is written in C++). We used 20 random seeds as generated by the C++ code.	NA	Fischer, A., et al. (2013). Genome Biology 14(4): 1-10	10.1186/gb-2013-14-4-r39
2	2	hdp	0.1.5	https://github.com/nicolaroberts/hdp	The number of signatures is determined by a complicated set of parameters and thresholds (see Roberts, 2018); the user can provide an initial estimate of the number of "raw clusters"	We set the initial number of raw clusters to 10 for the first set of extraction tests and 2 for second set of tests.	burnin = 20000, cpiter = 3, num.posterior = 4, n = 1000, space = 50	From vignette mutation_signatures.Rmd; In-house tests showed that space = 50 (space between posterior Gibbs samples) is sufficient for indepence of posterior samples	Teh, Y. W., et al. (2006) Journal of the American Statistical Association, 101:476, 1566-1581; Roberts, N. D. (2018) https://doi.org/10.17863/CAM.22674	10.1198/016214506000000302 10.17863/CAM.22674
3	3	helmsman.NMF	2019-July-4	https://github.com/carjed/helmsman	Maximizing cophenetic correlation coefficient as in Brunet, 2004, using the implementations in package SynSigRun, functions Runmaftools(), RunMutationalPatterns(), RunmutSpec()	We set the rank to 0 (stands for automatically infer K) for the first set of extraction tests and 2 for second set of tests	N/A	N/A	Carlson, J., et al. (2018).BMC Genomics 19(1): 1-5	10.1186/s12864-018-5264-y
4	4	maftools*	maftools 2.4.12, NMF 0.23.0	http://bioconductor.org/packages/devel/bioc/vignettes/maftools/inst/doc/maftools.html， https://github.com/renozao/NMF		K.range (the range of possible Ks) = c(2,10) in the first set of tests and K = 2 in the second set of tests.	See main text Table 1.	N/A	Mayakonda, A., et al. (2018). Genome Research 28: 1747-1756	10.1101/gr.239244.118
5	5	MutationalPatterns*	Mutational Patterns 2.0.0, NMF 0.23.0	http://bioconductor.org/packages/release/bioc/html/MutationalPatterns.html， https://github.com/renozao/NMF			See main text Table 1.	N/A	Blokzijl, F., et al. (2018). Genome Medicine 10(1): 1-11	10.1186/s13073-018-0539-0
6	6	mutSpec.NMF*	Software URL is link to version used (2017-03-13), NMF 0.23.0	https://toolshed.g2.bx.psu.edu/repository?repository_id=f5c1f75e9fb33f8e， https://github.com/renozao/NMF			See main text Table 1.	N/A	Ardin, M., et al. (2016). BMC Bioinformatics 17: 1-10	10.1186/s12859-016-1011-z
7	7	MultiModalMuSig.LDA	0.1.0	https://github.com/shahcompbio/MultiModalMuSig.jl	We implemented the elbow method suggested in Funnell, 2019; see package SynSigRun, in folder data-raw/scripts.for.SBS1SBS5, 2a_running_approaches_without_knowing_K/Run.MultiModalMuSig.jl and 2b_running_approaches_given_K/Run.MultiModalMuSig.exact.jl	In the first set of tests, we generated 9 model objects by LDA(k=K, α=0.1, η=0.1, V=96) (for K = 2:10). Model object and its corresponding K with the highest likelihood K is chosen. In the second set of tests, we specified model = LDA(k=K.chosen, α=0.1, η=0.1, V=96)	We used values from https://github.com/shahcompbio/MultiModalMuSig.jl/blob/master/README.md;in model construction function LDA(), sample-signature hyperparameter (α) = 0.1, signature-mutation hyperparameter (η) =0.1; "vocab items per modality" (V) = 96; in function fit!() tol = 1e-5.	N/A	Funnell, T., et al. (2019). PLOS Computational Biology 15(2)	10.1371/journal.pcbi.1006799
8	7	MultiModalMuSig.MMCTM	0.1.0			In the first set of tests, we generated 9 model objects by MMCTM(k=[K], α=[0.1]) (for K = 2:10). Model object and its corresponding K with the highest likelihood K is chosen. In the second set of tests, we specified model = MMCTM(k=[K.chosen], α=[0.1])	We used values fromn https://github.com/shahcompbio/MultiModalMuSig.jl/blob/master/README.md; in model-construction funtion MMCTM() topic-word (signature-mutation) hyperparameter (α) = [0.1]; in model-fitting function fit!(), tol = 1e-5	N/A
9	8	mutSignatures	2.1.3	https://github.com/dami82/mutSignatures	N/A	N/A	N/A	N/A	Fantini, D., et al. (2020). BioRxiv 10.1101/2020.03.15.992826v1	10.1038/s41598-020-75062-0
10	8	sigminer	1.1.0	https://cran.r-project.org/web/packages/sigminer/index.html	See the section on NMF in Tan and Févotte, 2013	We set the maximum number of signatures to 10 for the first set of tests (sigminer and SignatureAnalyzer only accepts the maximum K as input, rather than a range of K) experiments and to 2 for the second set of tests.	Parameters different from default but the same as SignatureAnallyzer: nrun = 20, method = "L1W.L2H", strategy = "stable". Other parameters (same as default and SignatureAnalyzer): niter = 2e+05, tol = 1e-07, phi = 1 Other parameters (same as default, not applicable to SignatureAnalyzer) optimize = TRUE (re-do attribution of de-novo extracted signatures using quadratic programming - QP)	We used default parameters of SignatureAnalyzer rather than default of sigminer in order to compare their performance - sigminer::sig_auto_extract() used the same extraction function as SignatureAnalyzer.	Wang, S., et al. (2020). medRxiv: 2020.2004.2027.20082404.	10.1101/2020.04.27.20082404
11	9	SignatureAnalyzer	2018-April-02	https://github.com/broadinstitute/getzlab-SignatureAnalyzer/tree/master/PCAWG			Values for extraction function of SignatureAnalyzer - BayesNMF.L1W.L2H(): n.iter = 200000, a0 = 10, b0 =5, tol = 1e-7, phi = 1	N/A	Alexandrov, L.B., et al. Nature 578, 94–101 (2020)	10.1038/s41586-020-1943-3
12	10	signature.tools.lib	0.0.0.9000 (Oct-25-2020), NMF 0.23.0	https://github.com/Nik-Zainal-Group/signature.tools.lib, https://github.com/renozao/NMF	N/A	N/A	nboots = 20, nrepeats = 200, clusteringMethod = "MC", type_of_extraction = "generic", nmfmethod = "brunet". We adopted mutational signatures extracted by "matched clustering" (Sigs_plot_test_ns2_nboots20_MC.tsv)	nrepeats value from https://github.com/Nik-Zainal-Group/signature.tools.lib/issues/23; type_of_extraction = "generic" from https://github.com/Nik-Zainal-Group/signature.tools.lib/issues/4	Degasperi, A., et al. (2020). Nature Cancer 1(2): 249-263.	10.1038/s43018-020-0027-5
13	11	signeR	1.10.0	http://bioconductor.org/packages/release/bioc/html/signeR.html	Maximize Bayesian information criterion	We specified K.range (the range of possible K computational approach can take) = c(2,10) in the first set of tests and K = 2 in the second set of tests.	We set the nlim to c(2,10) for the first set of extraction tests and set nsig to 2 for second set of tests. We used default values of all other parameters.	N/A	Rosales, R. A., et al. (2020).Bioinformatics 33(1): 8-16	10.1093/bioinformatics/btw572
14	12	SigProExtractor (also called SigProfilerExtractor)	0.0.5.77	https://pypi.org/project/sigproextractor/	K-means clustering with multiple iterations for each K; choose K with the highest silhouette coefficient		refgen="GRCh37", totalIterations = 1000, hierarchy = False, mtype = ["default"], exome = False	Parameter values from instruction page at https://pypi.org/project/sigproextractor/	Alexandrov, L.B., et al. Nature 578, 94–101 (2020)	10.1038/s41586-020-1943-3
15	13	SomaticSignatures.NMF*	SomaticSignatures 2.24.0, NMF 0.23.0	https://www.bioconductor.org/packages/release/bioc/html/SomaticSignatures.html, https://github.com/renozao/NMF	N/A	N/A	See main text Table 1	N/A	Gehring, J. S., et al. (2015). Bioinformatics 31(22): 3673-3675.	10.1093/bioinformatics/btv408
16	14	sigfit.EMu	sigfit 2.0.0, rstan 2.21.2	https://github.com/kgori/sigfit	"elbow method" as implemented in sigfit	We specified K.range (the range of possible K computational approach can take) = c(2,10) in the first set of tests and K = 2 in the second set of tests.	iter for estimating K = 1000, for extracting signatures = 5000; model = "emu"	Parameters from sigfit_vignette.Rmd	Gori, K. (2020) BioRxiv. https://www.biorxiv.org/content/10.1101/372896v2	10.1101/372896
17	14	sigfit.NMF					iter for estimating K = 1000, for extracting signatures = 5000; model = "nmf"
18	15	TCSM*	2019-Oct-4, stm 1.3.5	https://github.com/lrgr/tcsm	K selected automatically using our implementation of the suggestion in Robinson, 2020 following Wallach, 2009; the implementation is in package SynSigRun function Runtcsm().		max.em.its = 500; init.type = "Spectral"; sigma.prior = 0	N/A	Robinson, W., et al. (2020). Bioinformatics 35(14): i492-i500	10.1093/bioinformatics/btz340
§ Unless the random seed is hard-coded in the method, we ran the method 20 times with the seed numbers: 1, 691, 1999, 3511, 8009, 9902, 10163, 10509, 14476, 20897, 27847, 34637, 49081, 75679, 103333, 145879, 200437, 310111, 528401, 1076753
* The lower limit of the specified range of number of signatures to extract is 2
References
Roberts, N. D. (2018). Patterns of somatic genome rearrangement in human cancer.
Brunet, J.-P., et al. (2004). "Metagenes and molecular pattern discovery using matrix factorization." Proceedings of the National Academy of Sciences 101(12): 4164.
Funnell, T. et al. (2019). "Integrated structural variation and point mutation signatures in cancer genomes using correlated topic models." PLOS Computational Biology 15
Tan, V. Y. F. and C. Févotte (2013). "Automatic Relevance Determination in Nonnegative Matrix Factorization with the /spl beta/-Divergence." IEEE Transactions on Pattern Analysis and Machine Intelligence 35(7): 1592-1605.
Wallach, H. M., et al. (2009). Evaluation methods for topic models. Proceedings of the 26th Annual International Conference on Machine Learning, Association for Computing Machinery: 1105–1112.

## Sheet: Table S2
Supplementary Table S2 Methods and software considered but not tested
Method number	Package number	Package and method	Reason not tested	URL	Reference	Reference DOI
19	3	helmsman.PCA	Generates mutational signatures in which the proportion of mutation types can be negative	https://github.com/carjed/helmsman	Carlson, J., et al. (2018). BMC Genomics 19(1): 1-5	10.1186/s12864-018-5264-y
20	7	MultiModalMuSig.ILDA	Operate on mutation-type feature sets that have not found wide acceptance and that are not captured in the synthetic data used in the current study; rather than proportion of each strand-agnostic single base substitution in trinucleotide context, these use the independent proportions of the mutated base and the two flanking bases	https://github.com/shahcompbio/MultiModalMuSig.jl	Funnell, T., et al. (2019). PLOS Computational Biology 15(2)	10.1371/journal.pcbi.1006799
21	7	MultiModalMuSig.ICTM
22	7	MultiModalMuSig.IMMCTM
23	16	pmsignature		https://github.com/friend1ws/pmsignature/	Shiraishi, Y., et al. (2015). PLOS Genetics 11(12)	10.1371/journal.pgen.1005657
24	13	SomaticSignatures.PCA	Generates mutational signatures in which the proportion of mutation types can be negative	http://bioconductor.org/packages/release/bioc/html/SomaticSignatures.html	Gehring, J. S., et al. (2015). Bioinformatics 31(22): 3673-3675	10.1093/bioinformatics/btv408
25	17	SparseSignatures	Subtracts a "germline replication error mutational signature" from the mutational spectra before signature extraction, which is not modeled in the current study's synthetic data	https://www.bioconductor.org/packages/release/bioc/html/SparseSignatures.html	Ramazzotti 2019 BioRxiv. https://www.biorxiv.org/content/10.1101/384834v2	10.1101/384834
26	18	TensorSignatures	Subdivides the usual 96-channel single-base-substitution mutation categories into a higher dimension tensor based on the genomic landscape in which each mutation occurs; our synthetic data do not capture this	https://github.com/gerstung-lab/tensorsignatures	Vöhringer, H. and M. Gerstung (2019). bioRxiv	10.1101/850453

## Sheet: Table S3
Supplementary Table S3 Summary of extraction results for each method when the number of signatures was unspecified
Cells with low composite measure are highlighted in blue. Low values of Cosine similarity to SBS5, PPV, and TPR were major contributors to low mean Composite Measures and are highlighted in green; high values of the number of signatures and their standard deviations are highlighted in purple.
	Composite Measure				Cosine similarity to SBS1				Cosine similarity to SBS5				PPV				TPR				Number of extracted signatures with cosine similarity to SBS1 > 0.9			Number of extracted signatures with cosine similarity to SBS5 > 0.9			Total number of extracted signatures
Method	Mean	Median	SD		Mean	Median	SD		Mean	Median	SD		Mean	Median	SD		Mean	Median	SD		Mean	SD		Mean	SD		Mean	Median	SD
hdp	3.91388	3.99706	0.189877		0.990957	0.999445	0.0230054		0.988173	0.999089	0.0322479		0.93475	1	0.14913		1	1	0		1	0		1.02	0.140175		2.2275	2	0.567052
SigProExtractor	3.90314	3.99363	0.338392		0.994449	0.996147	0.00766093		0.969523	0.997942	0.109689		0.964167	1	0.121919		0.975	1	0.109109		1.05	0.218218		0.95	0.218218		2.0325	2	0.177546
TCSM	3.85939	3.99553	0.410106		0.989067	0.99938	0.0333232		0.970325	0.997603	0.107949		0.95	1	0.150188		0.95	1	0.150188		0.95	0.218218		0.95	0.218218		2	2	0
mutSpec.NMF	3.53637	3.94624	0.619879		0.980111	0.996711	0.0345275		0.893757	0.972376	0.155162		0.83125	1	0.236725		0.83125	1	0.236725		1.0275	0.227757		0.675	0.468961		2	2	0
MutationalPatterns	3.42782	3.92556	0.667254		0.975063	0.99603	0.035413		0.877758	0.969152	0.179486		0.775	1	0.260875		0.8	1	0.251312		1.1	0.447214		0.65	0.48936		2.1	2	0.307794
sigminer	3.36797	3.19055	0.325506		0.99901	0.999982	0.00170109		0.685625	0.568104	0.217105		0.683333	0.666667	0.148322		1	1	0		1	0		1.1	0.300376		3.05	3	0.59023
SignatureAnalyzer	3.34466	3.19368	0.416891		0.999025	0.999983	0.00170588		0.687923	0.527016	0.228937		0.681458	0.666667	0.172738		0.97625	1	0.106486		1	0		1.04	0.365697		3.005	3	0.579495
maftools	3.25134	2.88357	0.685053		0.96884	0.995528	0.0416261		0.832495	0.89876	0.193309		0.725	0.5	0.255209		0.725	0.5	0.255209		1	0.324443		0.5	0.512989		2	2	0
signeR	3.21005	2.82518	0.692474		0.957592	0.988621	0.0548132		0.80746	0.889457	0.199983		0.7225	0.5	0.248794		0.7225	0.5	0.248794		1.095	0.431788		0.495	0.500601		2	2	0
helmsman.NMF	3.17296	2.85918	0.664433		0.965573	0.992594	0.0425013		0.809054	0.867642	0.201462		0.685833	0.5	0.243362		0.7125	0.5	0.247481		1.1175	0.434933		0.54	0.647649		2.1	2	0.324443
sigfit.NMF	3.07397	3.24635	0.535529		0.967938	0.995723	0.0492505		0.864935	0.980181	0.197398		0.428601	0.333333	0.176394		0.8125	1	0.242365		2.4975	1.93892		1.48	1.52164		4.335	3	2.23052
sigfit.EMu	3.06061	3.22169	0.528519		0.970249	0.997162	0.0489184		0.864803	0.981009	0.197057		0.414306	0.333333	0.17757		0.81125	1	0.242684		2.5975	1.98503		1.5625	1.65164		4.5375	3	2.36592
MultiModalMuSig.LDA	2.86429	2.6265	0.584003		0.930132	0.941329	0.0767332		0.814338	0.852991	0.152618		0.414816	0.333333	0.220155		0.705	0.5	0.265804		1.71	1.09265		0.4925	0.592301		3.8775	4	1.46385
MultiModalMuSig.MMCTM	2.82297	3.05543	0.667643		0.912315	0.928944	0.0935158		0.814198	0.869354	0.187591		0.373954	0.333333	0.2052		0.7225	1	0.309408		1.805	1.05345		0.585	0.615404		4.1825	4	1.32044
EMu	2.68097	2.69781	0.118407		0.985155	0.996919	0.0413469		0.624564	0.696601	0.176697		0.57125	0.5	0.175		0.5	0.5	0		1.0225	0.148489		0	0		1.8575	2	0.35
signature.tools.lib	Does not provide an algorithm for estimating K; therefore not tested with K unspecified
SomaticSignatures.NMF	Does not provide an algorithm for estimating K; therefore not tested with K unspecified
mutSignatures	Does not provide an algorithm for estimating K; therefore not tested with K unspecified

## Sheet: Table S4
Supplementary Table S4 Summaries of extraction results for each method and each data set when the number of signatures to be extracted was unspecified. Full details are at doi: 10.5281/zenodo.5512002.
Cells with low composite measure are highlighted in blue; cells with low cosine similarity to SBS5, PPV and TPR are highlighted in green; cells which the mean(N_SBS5_like) < 0.5 are highlighted in light orange; and high values of mean(N_sigs) and sd(N_Sigs) are highlighted in purple.
Notes: Sim_to_SBS1: Cosine similarity to SBS1 Sim_to_SBS5: Cosine similarity to SBS5 N_SBS1_like: Number of extracted signatures with cosine similarity to SBS1 > 0.9 N_SBS5_like: Number of extracted signatures with cosine similarity to SBS5 > 0.9 N_sigs: Total number of extracted signatures FN: Number of false negatives FP: Number of false positives
Method	SBS1_SBS5_ratio	Rsq	mean(Composite)	sd(Composite)	mean(Sim_to_SBS1)	sd(Sim_to_SBS1)	mean(Sim_to_SBS5)	sd(Sim_to_SBS5)	mean(PPV)	sd(PPV)	mean(TPR)	sd(TPR)	mean(N_SBS1_like)	sd(N_SBS1_like)	mean(N_SBS5_like)	sd(N_SBS5_like)	mean(N_sigs)	sd(N_sigs)	mean(FN)	sd(FN)	mean(FP)	sd(FP)
EMu	0.1	0.1	2.75032	1.00696e-11	0.996896	1.00691e-11	0.75342	1.49061e-15	0.5	0	0.5	0	1	0	0	0	2	0	1	0	1	0
EMu	0.1	0.2	2.75112	2.39848e-08	0.996902	1.2359e-08	0.75422	3.62954e-08	0.5	0	0.5	0	1	0	0	0	2	0	1	0	1	0
EMu	0.1	0.3	2.75192	5.78913e-08	0.996859	3.91953e-09	0.755064	5.43848e-08	0.5	0	0.5	0	1	0	0	0	2	0	1	0	1	0
EMu	0.1	0.6	2.85335	0	0.942492	0	0.410857	0	1	0	0.5	0	1	0	0	0	1	0	1	0	0	0
EMu	0.5	0.1	2.74813	2.23375e-11	0.996919	2.23368e-11	0.751215	6.85808e-16	0.5	0	0.5	0	1	0	0	0	2	0	1	0	1	0
EMu	0.5	0.2	2.74754	6.60119e-12	0.996912	6.59886e-12	0.750628	2.49244e-15	0.5	0	0.5	0	1	0	0	0	2	0	1	0	1	0
EMu	0.5	0.3	2.73648	1.75054e-11	0.996911	1.75037e-11	0.73957	1.93155e-15	0.5	0	0.5	0	1	0	0	0	2	0	1	0	1	0
EMu	0.5	0.6	2.68079	0.10044	0.993976	0.00909022	0.686815	0.0913497	0.5	0	0.5	0	1.1	0.307794	0	0	2	0	1	0	1	0
EMu	1	0.1	2.67599	0.0785274	0.996099	0.00379669	0.679891	0.0747307	0.5	0	0.5	0	1.05	0.223607	0	0	2	0	1	0	1	0
EMu	1	0.2	2.70821	0.0655067	0.994473	0.0109739	0.71374	0.0545328	0.5	0	0.5	0	1	0	0	0	2	0	1	0	1	0
EMu	1	0.3	2.70318	1.40675e-12	0.996924	1.40656e-12	0.706258	6.04349e-16	0.5	0	0.5	0	1	0	0	0	2	0	1	0	1	0
EMu	1	0.6	2.63428	1.39311e-05	0.996866	6.27699e-10	0.637413	1.39315e-05	0.5	0	0.5	0	1	0	0	0	2	0	1	0	1	0
EMu	2	0.1	2.69781	1.42818e-10	0.996947	1.42819e-10	0.700866	4.58465e-16	0.5	0	0.5	0	1	0	0	0	2	0	1	0	1	0
EMu	2	0.2	2.69251	0	0.996948	1.55848e-15	0.695561	0	0.5	0	0.5	0	1	0	0	0	2	0	1	0	1	0
EMu	2	0.3	2.62418	0.0867697	0.996793	0.000783944	0.627388	0.0859858	0.5	0	0.5	0	1.05	0.223607	0	0	2	0	1	0	1	0
EMu	2	0.6	2.61631	0.167603	0.996616	0.0004948	0.194699	0.016066	0.925	0.183174	0.5	0	1.15	0.366348	0	0	1.15	0.366348	1	0	0.15	0.366348
EMu	10	0.1	2.67354	2.52397e-06	0.996944	1.81218e-10	0.676595	2.52403e-06	0.5	0	0.5	0	1	0	0	0	2	0	1	0	1	0
EMu	10	0.2	2.61757	6.03752e-13	0.996953	6.0337e-13	0.620616	2.29232e-16	0.5	0	0.5	0	1	0	0	0	2	0	1	0	1	0
EMu	10	0.3	2.28888	0.0247646	0.822702	0.0592668	0.46618	0.0840314	0.5	0	0.5	0	1.1	0.307794	0	0	2	0	1	0	1	0
EMu	10	0.6	2.66726	0	0.996974	0	0.170282	0	1	0	0.5	0	1	0	0	0	1	0	1	0	0	0
hdp	0.1	0.1	3.99937	9.69801e-06	0.999763	9.24248e-06	0.999607	2.23083e-06	1	0	1	0	1	0	1	0	2	0	0	0	0	0
hdp	0.1	0.2	3.99841	1.4399e-05	0.999647	7.72076e-06	0.998764	8.27538e-06	1	0	1	0	1	0	1	0	2	0	0	0	0	0
hdp	0.1	0.3	3.99743	1.51291e-05	0.99945	8.78452e-06	0.997976	1.14041e-05	1	0	1	0	1	0	1	0	2	0	0	0	0	0
hdp	0.1	0.6	3.98622	0.000150816	0.994303	9.8924e-05	0.991915	0.000125247	1	0	1	0	1	0	1	0	2	0	0	0	0	0
hdp	0.5	0.1	3.99574	1.55078e-05	0.996015	1.47315e-05	0.999724	2.46284e-06	1	0	1	0	1	0	1	0	2	0	0	0	0	0
hdp	0.5	0.2	3.99599	0.000259089	0.99679	0.000240509	0.999202	1.95587e-05	1	0	1	0	1	0	1	0	2	0	0	0	0	0
hdp	0.5	0.3	3.99829	0.000283797	0.999644	1.34501e-05	0.998649	0.000278144	1	0	1	0	1	0	1	0	2	0	0	0	0	0
hdp	0.5	0.6	3.99895	0.000255013	0.999349	1.63653e-05	0.999602	0.000255029	1	0	1	0	1	0	1	0	2	0	0	0	0	0
hdp	1	0.1	3.99691	7.51197e-05	0.996973	5.95024e-05	0.999936	5.78902e-05	1	0	1	0	1	0	1	0	2	0	0	0	0	0
hdp	1	0.2	3.99697	9.26745e-05	0.996989	9.75157e-05	0.999981	1.58152e-05	1	0	1	0	1	0	1	0	2	0	0	0	0	0
hdp	1	0.3	3.99678	0.000334892	0.997104	0.000160594	0.999677	0.000264808	1	0	1	0	1	0	1	0	2	0	0	0	0	0
hdp	1	0.6	3.99927	8.64953e-05	0.999526	1.81316e-05	0.999746	8.52849e-05	1	0	1	0	1	0	1	0	2	0	0	0	0	0
hdp	2	0.1	3.57048	0.00139709	0.923797	9.72914e-05	0.980014	0.00137154	0.666667	0	1	0	1	0	1	0	3	0	0	0	1	0
hdp	2	0.2	3.55607	0.00288413	0.920658	0.00228504	0.968748	0.00178849	0.666667	0	1	0	1	0	1	0	3	0	0	0	1	0
hdp	2	0.3	3.99171	0.0165306	0.99981	3.2305e-06	0.9919	0.0165332	1	0	1	0	1	0	1	0	2	0	0	0	0	0
hdp	2	0.6	3.99775	0.000194025	0.99943	4.06898e-05	0.99832	0.000180358	1	0	1	0	1	0	1	0	2	0	0	0	0	0
hdp	10	0.1	3.9998	1.84918e-05	0.999996	1.51707e-07	0.999807	1.84154e-05	1	0	1	0	1	0	1	0	2	0	0	0	0	0
hdp	10	0.2	3.99905	5.91168e-05	0.999992	1.88138e-07	0.999055	5.89939e-05	1	0	1	0	1	0	1	0	2	0	0	0	0	0
hdp	10	0.3	3.85085	0.182703	0.999983	6.32067e-07	0.984202	0.0178654	0.866667	0.167542	1	0	1	0	1.4	0.502625	2.4	0.502625	0	0	0.4	0.502625
hdp	10	0.6	3.35157	0.107594	0.999923	1.4193e-06	0.856645	0.0262783	0.495	0.0867038	1	0	1	0	1	0	4.15	0.67082	0	0	2.15	0.67082
helmsman.NMF	0.1	0.1	3.9925	0.000163192	0.994409	0.000129518	0.998093	5.63747e-05	1	0	1	0	1	0	1	0	2	0	0	0	0	0
helmsman.NMF	0.1	0.2	3.99157	0.000541926	0.993464	0.000505604	0.998106	8.44816e-05	1	0	1	0	1	0	1	0	2	0	0	0	0	0
helmsman.NMF	0.1	0.3	3.669	0.0743607	0.991883	0.00162091	0.993784	0.00295766	0.683333	0.0745356	1	0	1	0	1.95	0.223607	2.95	0.223607	0	0	0.95	0.223607
helmsman.NMF	0.1	0.6	2.95163	0.31271	0.849971	0.051784	0.993324	0.00813527	0.483333	0.0920844	0.625	0.222131	0.25	0.444262	1.6	0.753937	2.6	0.753937	0.75	0.444262	1.35	0.48936
helmsman.NMF	0.5	0.1	3.99439	0.000486316	0.99538	0.000102796	0.999009	0.00042611	1	0	1	0	1	0	1	0	2	0	0	0	0	0
helmsman.NMF	0.5	0.2	3.99504	0.000431281	0.995395	6.59087e-05	0.999648	0.00041488	1	0	1	0	1	0	1	0	2	0	0	0	0	0
helmsman.NMF	0.5	0.3	3.98573	0.00457905	0.994395	0.000185206	0.991331	0.0046246	1	0	1	0	1	0	1	0	2	0	0	0	0	0
helmsman.NMF	0.5	0.6	3.93855	0.0202397	0.987777	0.000606	0.950769	0.0201178	1	0	1	0	1	0	1	0	2	0	0	0	0	0
helmsman.NMF	1	0.1	3.02446	0.38775	0.997039	0.000415694	0.877423	0.024605	0.575	0.183174	0.575	0.183174	1	0	0.15	0.366348	2	0	0.85	0.366348	0.85	0.366348
helmsman.NMF	1	0.2	3.94121	0.0114114	0.996734	0.000354549	0.944478	0.0114425	1	0	1	0	1	0	1	0	2	0	0	0	0	0
helmsman.NMF	1	0.3	2.97368	0.329052	0.99713	0.000413011	0.876546	0.0238039	0.55	0.153897	0.55	0.153897	1	0	0.1	0.307794	2	0	0.9	0.307794	0.9	0.307794
helmsman.NMF	1	0.6	2.67535	0.0871711	0.929804	0.0396756	0.745548	0.0519266	0.5	0	0.5	0	1	0	0	0	2	0	1	0	1	0
helmsman.NMF	2	0.1	2.63169	0.054232	0.928166	0.0249528	0.703522	0.0313452	0.5	0	0.5	0	1	0	0	0	2	0	1	0	1	0
helmsman.NMF	2	0.2	2.63246	0.0561463	0.928011	0.025057	0.704444	0.0333208	0.5	0	0.5	0	1	0	0	0	2	0	1	0	1	0
helmsman.NMF	2	0.3	2.6141	0.0610961	0.937515	0.0222967	0.676582	0.0428634	0.5	0	0.5	0	1	0	0	0	2	0	1	0	1	0
helmsman.NMF	2	0.6	2.51052	0.0769672	0.964308	0.0174178	0.612876	0.109031	0.433333	0.0837708	0.5	0	2	0.324443	0	0	2.4	0.502625	1	0	1.4	0.502625
helmsman.NMF	10	0.1	2.59845	0.00749848	0.928887	0.00409024	0.669563	0.011588	0.5	0	0.5	0	1	0	0	0	2	0	1	0	1	0
helmsman.NMF	10	0.2	2.58504	0.0154347	0.935144	0.00722012	0.649895	0.0226448	0.5	0	0.5	0	1.05	0.223607	0	0	2	0	1	0	1	0
helmsman.NMF	10	0.3	2.49078	0.023099	0.967973	0.00645016	0.522806	0.0295386	0.5	0	0.5	0	2	0	0	0	2	0	1	0	1	0
helmsman.NMF	10	0.6	2.26307	0.0332326	0.998074	0.000823941	0.27333	0.0161479	0.491667	0.0372678	0.5	0	2.05	0.223607	0	0	2.05	0.223607	1	0	1.05	0.223607
maftools	0.1	0.1	3.99418	NA	0.995811	NA	0.998372	NA	1	NA	1	NA	1	NA	1	NA	2	NA	0	NA	0	NA
maftools	0.1	0.2	3.99391	NA	0.995246	NA	0.998663	NA	1	NA	1	NA	1	NA	1	NA	2	NA	0	NA	0	NA
maftools	0.1	0.3	3.99036	NA	0.992134	NA	0.99823	NA	1	NA	1	NA	1	NA	1	NA	2	NA	0	NA	0	NA
maftools	0.1	0.6	2.87296	NA	0.874119	NA	0.998838	NA	0.5	NA	0.5	NA	0	NA	1	NA	2	NA	1	NA	1	NA
maftools	0.5	0.1	3.99738	NA	0.997398	NA	0.999981	NA	1	NA	1	NA	1	NA	1	NA	2	NA	0	NA	0	NA
maftools	0.5	0.2	3.99665	NA	0.996858	NA	0.999794	NA	1	NA	1	NA	1	NA	1	NA	2	NA	0	NA	0	NA
maftools	0.5	0.3	3.99218	NA	0.995903	NA	0.996275	NA	1	NA	1	NA	1	NA	1	NA	2	NA	0	NA	0	NA
maftools	0.5	0.6	3.94463	NA	0.992774	NA	0.951855	NA	1	NA	1	NA	1	NA	1	NA	2	NA	0	NA	0	NA
maftools	1	0.1	3.89934	NA	0.998208	NA	0.901131	NA	1	NA	1	NA	1	NA	1	NA	2	NA	0	NA	0	NA
maftools	1	0.2	3.97677	NA	0.998038	NA	0.97873	NA	1	NA	1	NA	1	NA	1	NA	2	NA	0	NA	0	NA
maftools	1	0.3	2.89419	NA	0.997797	NA	0.896389	NA	0.5	NA	0.5	NA	1	NA	0	NA	2	NA	1	NA	1	NA
maftools	1	0.6	2.80437	NA	0.997119	NA	0.807255	NA	0.5	NA	0.5	NA	1	NA	0	NA	2	NA	1	NA	1	NA
maftools	2	0.1	2.64546	NA	0.898453	NA	0.747003	NA	0.5	NA	0.5	NA	1	NA	0	NA	2	NA	1	NA	1	NA
maftools	2	0.2	2.78216	NA	0.999989	NA	0.782173	NA	0.5	NA	0.5	NA	1	NA	0	NA	2	NA	1	NA	1	NA
maftools	2	0.3	2.62719	NA	0.912014	NA	0.715176	NA	0.5	NA	0.5	NA	1	NA	0	NA	2	NA	1	NA	1	NA
maftools	2	0.6	2.55261	NA	0.949321	NA	0.603292	NA	0.5	NA	0.5	NA	1	NA	0	NA	2	NA	1	NA	1	NA
maftools	10	0.1	2.62469	NA	0.913838	NA	0.710855	NA	0.5	NA	0.5	NA	1	NA	0	NA	2	NA	1	NA	1	NA
maftools	10	0.2	2.60587	NA	0.925227	NA	0.680641	NA	0.5	NA	0.5	NA	1	NA	0	NA	2	NA	1	NA	1	NA
maftools	10	0.3	2.55522	NA	0.948552	NA	0.606672	NA	0.5	NA	0.5	NA	1	NA	0	NA	2	NA	1	NA	1	NA
maftools	10	0.6	2.27658	NA	0.997993	NA	0.278585	NA	0.5	NA	0.5	NA	2	NA	0	NA	2	NA	1	NA	1	NA
MultiModalMuSig.MMCTM	0.1	0.1	3.35195	0.389923	0.984318	0.0308283	0.896795	0.0453252	0.545833	0.20483	0.925	0.183174	1.1	0.307794	1.15	0.67082	3.65	0.875094	0.15	0.366348	1.8	1.00525
MultiModalMuSig.MMCTM	0.1	0.2	3.27234	0.436839	0.973844	0.0429969	0.897189	0.0402018	0.50131	0.208309	0.9	0.205196	1.1	0.307794	1.05	0.686333	4	1.1698	0.2	0.410391	2.2	1.43637
MultiModalMuSig.MMCTM	0.1	0.3	3.31743	0.570828	0.969971	0.0725956	0.898646	0.0490795	0.54881	0.247315	0.9	0.261574	0.95	0.223607	1.15	0.74516	3.7	1.17429	0.2	0.523148	1.9	1.48324
MultiModalMuSig.MMCTM	0.1	0.6	1.52135	0.289893	0.579768	0.0629673	0.831582	0.0219947	0.035	0.0859927	0.075	0.183174	0	0	0.15	0.366348	3.95	1.46808	1.85	0.366348	3.8	1.47256
MultiModalMuSig.MMCTM	0.5	0.1	3.3159	0.265049	0.940978	0.0614078	0.904088	0.043462	0.495833	0.158748	0.975	0.111803	1.5	0.606977	1.1	0.447214	4.2	1.05631	0.05	0.223607	2.25	1.06992
MultiModalMuSig.MMCTM	0.5	0.2	3.36372	0.133716	0.942403	0.0546886	0.904649	0.0370548	0.516667	0.0920844	1	0	1.5	0.606977	1.25	0.444262	4	0.794719	0	0	2	0.794719
MultiModalMuSig.MMCTM	0.5	0.3	3.11306	0.441341	0.918469	0.0542233	0.883757	0.0889077	0.435833	0.160525	0.875	0.222131	1.4	0.598243	0.8	0.523148	4.25	0.966546	0.25	0.444262	2.5	1.10024
MultiModalMuSig.MMCTM	0.5	0.6	2.62709	0.719055	0.892946	0.0675455	0.761528	0.150332	0.322619	0.198676	0.65	0.366348	1.1	0.718185	0.45	0.510418	3.9	1.11921	0.7	0.732695	2.6	0.940325
MultiModalMuSig.MMCTM	1	0.1	2.77539	0.713068	0.910288	0.0376841	0.798551	0.21392	0.341548	0.197835	0.725	0.343166	1.9	1.11921	0.55	0.510418	4.35	1.53125	0.55	0.686333	2.9	1.41049
MultiModalMuSig.MMCTM	1	0.2	3.02203	0.437749	0.920932	0.0405367	0.912727	0.0645738	0.363373	0.160101	0.825	0.24468	2.3	0.864505	0.65	0.48936	4.95	1.5035	0.35	0.48936	3.3	1.59275
MultiModalMuSig.MMCTM	1	0.3	3.03806	0.482159	0.918533	0.0386099	0.871074	0.13451	0.398452	0.177451	0.85	0.235081	2.3	0.864505	0.7	0.470162	4.75	1.68195	0.3	0.470162	3.05	1.76143
MultiModalMuSig.MMCTM	1	0.6	2.57769	0.644472	0.904868	0.0404972	0.702822	0.235164	0.345	0.18362	0.625	0.27506	1.9	0.967906	0.3	0.470162	3.8	1.05631	0.75	0.55012	2.55	1.14593
MultiModalMuSig.MMCTM	2	0.1	2.99409	0.503002	0.947458	0.0431398	0.898656	0.0771562	0.397976	0.210011	0.75	0.256495	2.2	0.767772	0.5	0.512989	4.25	1.37171	0.5	0.512989	2.75	1.51744
MultiModalMuSig.MMCTM	2	0.2	2.92074	0.500062	0.940901	0.0425063	0.885195	0.0890294	0.369643	0.204364	0.725	0.255209	2.25	0.71635	0.45	0.510418	4.4	1.35336	0.55	0.510418	2.95	1.46808
MultiModalMuSig.MMCTM	2	0.3	2.84191	0.493283	0.914145	0.0419965	0.872524	0.100266	0.330238	0.144525	0.725	0.255209	2.35	0.875094	0.45	0.510418	4.7	1.30182	0.55	0.510418	3.25	1.40955
MultiModalMuSig.MMCTM	2	0.6	2.46564	0.586123	0.913851	0.0464385	0.672143	0.263297	0.304643	0.15813	0.575	0.24468	2.4	1.0463	0.2	0.410391	4	1.25656	0.85	0.48936	2.85	1.30888
MultiModalMuSig.MMCTM	10	0.1	2.95416	0.515515	0.932037	0.049155	0.874622	0.0892464	0.3975	0.17682	0.75	0.256495	2.2	0.833509	0.5	0.512989	4.1	1.16529	0.5	0.512989	2.6	1.31389
MultiModalMuSig.MMCTM	10	0.2	2.71654	0.447089	0.92263	0.0499439	0.828079	0.102425	0.340833	0.159904	0.625	0.222131	2.25	0.910465	0.25	0.444262	4.05	1.2763	0.75	0.444262	2.8	1.36111
MultiModalMuSig.MMCTM	10	0.3	2.44217	0.188518	0.921882	0.0407689	0.728982	0.126693	0.26631	0.0832609	0.525	0.111803	2.55	1.2763	0.05	0.223607	4.35	1.81442	0.95	0.223607	3.3	1.65752
MultiModalMuSig.MMCTM	10	0.6	1.82809	0.268744	0.896077	0.0463773	0.260344	0.0319535	0.221667	0.109371	0.45	0.153897	2.85	1.34849	0	0	4.3	1.68897	1.1	0.307794	3.4	1.60263
MultiModalMuSig.LDA	0.1	0.1	3.18951	0.462111	0.977501	0.0426003	0.885345	0.0309659	0.476667	0.192809	0.85	0.235081	1	0	0.85	0.67082	3.85	0.812728	0.3	0.470162	2.15	1.1821
MultiModalMuSig.LDA	0.1	0.2	3.15455	0.438327	0.981037	0.0461922	0.876014	0.0316263	0.4475	0.179039	0.85	0.235081	1	0	0.9	0.718185	4.05	0.825578	0.3	0.470162	2.35	1.08942
MultiModalMuSig.LDA	0.1	0.3	3.06437	0.429524	0.975554	0.0365527	0.867506	0.0321964	0.39631	0.174218	0.825	0.24468	1.05	0.223607	0.8	0.695852	4.5	1.10024	0.35	0.48936	2.85	1.30888
MultiModalMuSig.LDA	0.1	0.6	2.12983	0.695741	0.74918	0.183631	0.851064	0.0229731	0.154583	0.160488	0.375	0.358175	0.35	0.48936	0.5	0.688247	4.25	1.51744	1.25	0.71635	3.5	1.23544
MultiModalMuSig.LDA	0.5	0.1	3.43365	0.384079	0.966835	0.0452185	0.907646	0.0524666	0.609167	0.217204	0.95	0.153897	1.25	0.444262	1.1	0.552506	3.4	0.88258	0.1	0.307794	1.5	1.05131
MultiModalMuSig.LDA	0.5	0.2	3.40782	0.317405	0.957013	0.048269	0.904138	0.0518672	0.571667	0.198319	0.975	0.111803	1.5	0.688247	1.15	0.48936	3.75	1.11803	0.05	0.223607	1.8	1.19649
MultiModalMuSig.LDA	0.5	0.3	3.34068	0.528742	0.944096	0.0552252	0.91242	0.0695349	0.584167	0.293072	0.9	0.205196	1.4	0.598243	0.8	0.410391	3.7	1.49032	0.2	0.410391	1.9	1.65116
MultiModalMuSig.LDA	0.5	0.6	3.04711	0.596757	0.928995	0.0570499	0.881452	0.0765172	0.486667	0.290825	0.75	0.256495	1.15	0.48936	0.5	0.512989	3.7	1.30182	0.5	0.512989	2.2	1.67332
MultiModalMuSig.LDA	1	0.1	2.95944	0.550644	0.91159	0.0494755	0.889039	0.0805132	0.40881	0.227189	0.75	0.256495	1.95	0.887041	0.5	0.512989	4.2	1.36111	0.5	0.512989	2.7	1.59275
MultiModalMuSig.LDA	1	0.2	3.09305	0.459508	0.924405	0.0483151	0.908646	0.0831132	0.435	0.175378	0.825	0.24468	1.85	0.74516	0.65	0.48936	4.05	0.944513	0.35	0.48936	2.4	1.18766
MultiModalMuSig.LDA	1	0.3	3.06807	0.512073	0.913002	0.0479437	0.900782	0.0759017	0.429286	0.220952	0.825	0.24468	2.1	0.967906	0.65	0.48936	4.4	1.56945	0.35	0.48936	2.75	1.68195
MultiModalMuSig.LDA	1	0.6	2.75589	0.539325	0.920486	0.0495248	0.836174	0.0932417	0.374226	0.253209	0.625	0.222131	1.95	0.944513	0.25	0.444262	4.1	1.68273	0.75	0.444262	2.85	1.87153
MultiModalMuSig.LDA	2	0.1	2.67415	0.397811	0.938462	0.0513114	0.819671	0.0887294	0.341012	0.163692	0.575	0.183174	1.95	1.05006	0.15	0.366348	4	1.83533	0.85	0.366348	2.85	1.8432
MultiModalMuSig.LDA	2	0.2	2.81242	0.45304	0.941001	0.053505	0.822843	0.0907294	0.398571	0.194511	0.65	0.235081	1.85	1.03999	0.3	0.470162	3.75	1.71295	0.7	0.470162	2.45	1.57196
MultiModalMuSig.LDA	2	0.3	2.80733	0.558053	0.926166	0.055997	0.821997	0.109336	0.409167	0.247884	0.65	0.235081	2	0.858395	0.3	0.470162	3.8	1.50787	0.7	0.470162	2.5	1.63836
MultiModalMuSig.LDA	2	0.6	2.44076	0.318047	0.90281	0.0497148	0.685447	0.105661	0.3275	0.128449	0.525	0.111803	1.8	0.894427	0.05	0.223607	3.55	1.14593	0.95	0.223607	2.5	1.19208
MultiModalMuSig.LDA	10	0.1	2.80429	0.434688	0.926376	0.0487803	0.830419	0.103937	0.3975	0.149978	0.65	0.235081	1.95	1.19097	0.3	0.470162	3.5	1.19208	0.7	0.470162	2.2	1.10501
MultiModalMuSig.LDA	10	0.2	2.61541	0.331202	0.93007	0.0360457	0.715343	0.120075	0.42	0.14241	0.55	0.153897	1.9	0.91191	0.1	0.307794	2.9	1.16529	0.9	0.307794	1.8	1.19649
MultiModalMuSig.LDA	10	0.3	2.3918	0.125325	0.94641	0.0358796	0.603726	0.127247	0.341667	0.125015	0.5	0	2.65	1.22582	0	0	3.5	1.90567	1	0	2.5	1.90567
MultiModalMuSig.LDA	10	0.6	2.0956	0.17364	0.941649	0.0448448	0.36709	0.0753424	0.286865	0.14647	0.5	0	3.55	1.90498	0	0	4.6	2.54227	1	0	3.6	2.54227
MutationalPatterns	0.1	0.1	3.9954	NA	0.996576	NA	0.998821	NA	1	NA	1	NA	1	NA	1	NA	2	NA	0	NA	0	NA
MutationalPatterns	0.1	0.2	3.99416	NA	0.995936	NA	0.998226	NA	1	NA	1	NA	1	NA	1	NA	2	NA	0	NA	0	NA
MutationalPatterns	0.1	0.3	3.99038	NA	0.992203	NA	0.998174	NA	1	NA	1	NA	1	NA	1	NA	2	NA	0	NA	0	NA
MutationalPatterns	0.1	0.6	2.89655	NA	0.897038	NA	0.999515	NA	0.5	NA	0.5	NA	0	NA	1	NA	2	NA	1	NA	1	NA
MutationalPatterns	0.5	0.1	3.99563	NA	0.996557	NA	0.999071	NA	1	NA	1	NA	1	NA	1	NA	2	NA	0	NA	0	NA
MutationalPatterns	0.5	0.2	3.99652	NA	0.996555	NA	0.999969	NA	1	NA	1	NA	1	NA	1	NA	2	NA	0	NA	0	NA
MutationalPatterns	0.5	0.3	3.99589	NA	0.996125	NA	0.999769	NA	1	NA	1	NA	1	NA	1	NA	2	NA	0	NA	0	NA
MutationalPatterns	0.5	0.6	3.95894	NA	0.993774	NA	0.965164	NA	1	NA	1	NA	1	NA	1	NA	2	NA	0	NA	0	NA
MutationalPatterns	1	0.1	3.913	NA	0.997136	NA	0.915862	NA	1	NA	1	NA	1	NA	1	NA	2	NA	0	NA	0	NA
MutationalPatterns	1	0.2	3.98216	NA	0.996744	NA	0.985413	NA	1	NA	1	NA	1	NA	1	NA	2	NA	0	NA	0	NA
MutationalPatterns	1	0.3	3.93813	NA	0.997102	NA	0.941025	NA	1	NA	1	NA	1	NA	1	NA	2	NA	0	NA	0	NA
MutationalPatterns	1	0.6	3.97128	NA	0.998143	NA	0.97314	NA	1	NA	1	NA	1	NA	1	NA	2	NA	0	NA	0	NA
MutationalPatterns	2	0.1	2.62616	NA	0.912877	NA	0.713283	NA	0.5	NA	0.5	NA	1	NA	0	NA	2	NA	1	NA	1	NA
MutationalPatterns	2	0.2	2.63003	NA	0.910206	NA	0.719822	NA	0.5	NA	0.5	NA	1	NA	0	NA	2	NA	1	NA	1	NA
MutationalPatterns	2	0.3	2.83135	NA	0.999884	NA	0.831462	NA	0.5	NA	0.5	NA	1	NA	0	NA	2	NA	1	NA	1	NA
MutationalPatterns	2	0.6	2.57284	NA	0.941115	NA	0.631724	NA	0.5	NA	0.5	NA	1	NA	0	NA	2	NA	1	NA	1	NA
MutationalPatterns	10	0.1	3.65514	NA	0.99661	NA	0.991866	NA	0.666667	NA	1	NA	2	NA	1	NA	3	NA	0	NA	1	NA
MutationalPatterns	10	0.2	2.69434	NA	0.961142	NA	0.899861	NA	0.333333	NA	0.5	NA	2	NA	0	NA	3	NA	1	NA	2	NA
MutationalPatterns	10	0.3	2.59513	NA	0.930743	NA	0.664383	NA	0.5	NA	0.5	NA	1	NA	0	NA	2	NA	1	NA	1	NA
MutationalPatterns	10	0.6	2.32342	NA	0.994804	NA	0.328611	NA	0.5	NA	0.5	NA	2	NA	0	NA	2	NA	1	NA	1	NA
mutSpec.NMF	0.1	0.1	3.9958	0.000645493	0.997242	0.000648519	0.998556	0.000339264	1	0	1	0	1	0	1	0	2	0	0	0	0	0
mutSpec.NMF	0.1	0.2	3.99476	0.000732909	0.996211	0.000594625	0.998549	0.000460049	1	0	1	0	1	0	1	0	2	0	0	0	0	0
mutSpec.NMF	0.1	0.3	3.99076	0.000664762	0.992359	0.000650256	0.998401	0.00029268	1	0	1	0	1	0	1	0	2	0	0	0	0	0
mutSpec.NMF	0.1	0.6	3.65693	0.452626	0.908393	0.0140234	0.998542	0.00042676	0.875	0.222131	0.875	0.222131	0.75	0.444262	1	0	2	0	0.25	0.444262	0.25	0.444262
mutSpec.NMF	0.5	0.1	3.99629	0.000952884	0.996881	0.000414852	0.999406	0.0006682	1	0	1	0	1	0	1	0	2	0	0	0	0	0
mutSpec.NMF	0.5	0.2	3.99649	0.000381589	0.996555	0.000341776	0.99994	0.00011937	1	0	1	0	1	0	1	0	2	0	0	0	0	0
mutSpec.NMF	0.5	0.3	3.99615	0.000953755	0.996859	0.000742095	0.999295	0.000656365	1	0	1	0	1	0	1	0	2	0	0	0	0	0
mutSpec.NMF	0.5	0.6	3.97451	0.0120728	0.995157	0.0014904	0.979355	0.0120789	1	0	1	0	1	0	1	0	2	0	0	0	0	0
mutSpec.NMF	1	0.1	3.94064	0.0317062	0.997511	0.000832483	0.943126	0.031766	1	0	1	0	1	0	1	0	2	0	0	0	0	0
mutSpec.NMF	1	0.2	3.98727	0.00818438	0.997015	0.000507807	0.990259	0.00826789	1	0	1	0	1	0	1	0	2	0	0	0	0	0
mutSpec.NMF	1	0.3	3.93382	0.0293528	0.99786	0.00103625	0.935961	0.029457	1	0	1	0	1	0	1	0	2	0	0	0	0	0
mutSpec.NMF	1	0.6	3.23677	0.529629	0.997932	0.000666725	0.888837	0.0446274	0.675	0.24468	0.675	0.24468	1	0	0.35	0.48936	2	0	0.65	0.48936	0.65	0.48936
mutSpec.NMF	2	0.1	2.82127	0.405928	0.935467	0.0490905	0.785808	0.0806825	0.55	0.153897	0.55	0.153897	1	0	0.1	0.307794	2	0	0.9	0.307794	0.9	0.307794
mutSpec.NMF	2	0.2	2.78656	0.298449	0.951624	0.0500656	0.784941	0.0701463	0.525	0.111803	0.525	0.111803	1	0	0.05	0.223607	2	0	0.95	0.223607	0.95	0.223607
mutSpec.NMF	2	0.3	2.832	0.396063	0.949677	0.0471301	0.782323	0.083338	0.55	0.153897	0.55	0.153897	1	0	0.1	0.307794	2	0	0.9	0.307794	0.9	0.307794
mutSpec.NMF	2	0.6	2.62648	0.104868	0.94368	0.027727	0.6828	0.0874569	0.5	0	0.5	0	1	0	0	0	2	0	1	0	1	0
mutSpec.NMF	10	0.1	3.56044	0.539838	0.999996	1.07477e-10	0.910447	0.0604364	0.825	0.24468	0.825	0.24468	1	0	0.65	0.48936	2	0	0.35	0.48936	0.35	0.48936
mutSpec.NMF	10	0.2	3.61268	0.569832	0.991133	0.0272693	0.921549	0.0931675	0.85	0.235081	0.85	0.235081	1	0	0.7	0.470162	2	0	0.3	0.470162	0.3	0.470162
mutSpec.NMF	10	0.3	3.30844	0.677717	0.97865	0.0314853	0.829795	0.157776	0.75	0.256495	0.75	0.256495	1	0	0.5	0.512989	2	0	0.5	0.512989	0.5	0.512989
mutSpec.NMF	10	0.6	2.47927	0.360861	0.98201	0.0276111	0.447257	0.18656	0.525	0.111803	0.525	0.111803	1.8	0.410391	0.05	0.223607	2	0	0.95	0.223607	0.95	0.223607
sigfit.EMu	0.1	0.1	3.66348	3.66303e-05	0.997201	3.52455e-05	0.99961	1.30453e-05	0.666667	0	1	0	1	0	2	0	3	0	0	0	1	0
sigfit.EMu	0.1	0.2	3.66229	4.29899e-05	0.995698	3.90736e-05	0.999928	6.63538e-06	0.666667	0	1	0	1	0	2	0	3	0	0	0	1	0
sigfit.EMu	0.1	0.3	3.65605	0.000202094	0.989459	5.47594e-05	0.999923	0.000219645	0.666667	0	1	0	1	0	2	0	3	0	0	0	1	0
sigfit.EMu	0.1	0.6	2.62355	0.00034982	0.799425	0.000317166	0.990796	5.31316e-05	0.333333	0	0.5	0	0	0	2	0	3	0	1	0	2	0
sigfit.EMu	0.5	0.1	3.54371	0.172166	0.99944	0.000410365	0.999821	0.000288409	0.544444	0.17251	1	0	1.05	0.223607	3.15	1.66307	4.2	1.79473	0	0	2.2	1.79473
sigfit.EMu	0.5	0.2	3.33271	0.197282	0.999755	0.000343554	0.999626	0.000175067	0.333333	0.19745	1	0	1.75	0.444262	5.75	2.22131	7.5	2.66557	0	0	5.5	2.66557
sigfit.EMu	0.5	0.3	3.61854	0.00743651	0.998236	3.40871e-05	0.953642	0.0074284	0.666667	0	1	0	1	0	1.65	0.48936	3	0	0	0	1	0
sigfit.EMu	0.5	0.6	3.38661	0.299272	0.919467	0.0175159	0.93738	0.0365041	0.554762	0.200216	0.975	0.111803	1.55	1.05006	1.4	1.18766	4.3	2.36421	0.05	0.223607	2.35	2.43386
sigfit.EMu	1	0.1	3.3496	0.32882	0.982343	0.0237055	0.938085	0.0584116	0.504167	0.130997	0.925	0.183174	2	0	0.85	0.366348	3.75	0.444262	0.15	0.366348	1.9	0.640723
sigfit.EMu	1	0.2	3.2698	0.0918914	0.999042	0.00114431	0.999926	0.000134021	0.270833	0.0931695	1	0	3.9	0.447214	3.85	0.67082	7.75	1.11803	0	0	5.75	1.11803
sigfit.EMu	1	0.3	3.3385	0.08833	0.998687	0.000256218	0.937033	0.0474106	0.402778	0.135933	1	0	3.05	1.46808	2.1	1.44732	5.75	2.4468	0	0	3.75	2.4468
sigfit.EMu	1	0.6	2.51584	0.000626016	0.915416	0.000230649	0.767093	0.000839648	0.333333	0	0.5	0	2	0	0	0	3	0	1	0	2	0
sigfit.EMu	2	0.1	3.25269	0.0794327	0.999806	0.00056344	0.991777	0.0175337	0.261111	0.0963937	1	0	6.25	1.11803	1.85	0.366348	8.1	1.29371	0	0	6.1	1.29371
sigfit.EMu	2	0.2	3.20363	0.00106063	0.999977	4.26589e-07	0.981427	0.00106098	0.222222	0	1	0	7	0	2	0	9	0	0	0	7	0
sigfit.EMu	2	0.3	2.55777	0.0388309	0.952548	0.0373559	0.771891	0.00207255	0.333333	0	0.5	0	2	0	0	0	3	0	1	0	2	0
sigfit.EMu	2	0.6	2.3845	0.000638164	0.966986	0.000122099	0.584181	0.000756333	0.333333	0	0.5	0	3	0	0	0	3	0	1	0	2	0
sigfit.EMu	10	0.1	2.99038	0.350741	0.974057	0.0357414	0.915528	0.113154	0.275794	0.0468558	0.825	0.24468	5.4	2.62378	0.65	0.48936	6.4	2.62378	0.35	0.48936	4.75	2.14905
sigfit.EMu	10	0.2	2.48016	0.000732076	0.944864	0.000254471	0.701957	0.000986546	0.333333	0	0.5	0	2	0	0	0	3	0	1	0	2	0
sigfit.EMu	10	0.3	2.36676	0.000498239	0.97365	9.25242e-05	0.559774	0.00059076	0.333333	0	0.5	0	3	0	0	0	3	0	1	0	2	0
sigfit.EMu	10	0.6	2.01559	0.000110306	0.998928	1.77836e-06	0.266666	0.000111638	0.25	0	0.5	0	4	0	0	0	4	0	1	0	3	0
sigfit.NMF	0.1	0.1	3.66348	4.13737e-05	0.997199	3.76335e-05	0.999611	1.32245e-05	0.666667	0	1	0	1	0	2	0	3	0	0	0	1	0
sigfit.NMF	0.1	0.2	3.6623	3.36151e-05	0.995703	3.03134e-05	0.999929	5.66616e-06	0.666667	0	1	0	1	0	2	0	3	0	0	0	1	0
sigfit.NMF	0.1	0.3	3.65597	0.000361955	0.989461	6.13887e-05	0.99984	0.000407464	0.666667	0	1	0	1	0	2	0	3	0	0	0	1	0
sigfit.NMF	0.1	0.6	2.62377	0.000318501	0.799627	0.000300294	0.990811	4.44991e-05	0.333333	0	0.5	0	0	0	2	0	3	0	1	0	2	0
sigfit.NMF	0.5	0.1	3.54937	0.147589	0.999474	0.000426713	0.999892	7.87167e-05	0.55	0.148087	1	0	1	0	2.95	1.23438	3.95	1.23438	0	0	1.95	1.23438
sigfit.NMF	0.5	0.2	3.39931	0.223176	0.999622	0.000410467	0.999685	0.000196332	0.4	0.223389	1	0	1.6	0.502625	5	2.51312	6.6	3.01575	0	0	4.6	3.01575
sigfit.NMF	0.5	0.3	3.61877	0.00582395	0.998245	4.64762e-05	0.95386	0.00583056	0.666667	0	1	0	1	0	1.7	0.470162	3	0	0	0	1	0
sigfit.NMF	0.5	0.6	3.52932	0.00104333	0.91255	0.000602741	0.950101	0.000503961	0.666667	0	1	0	1	0	1	0	3	0	0	0	1	0
sigfit.NMF	1	0.1	3.49362	0.106216	0.965512	0.0268716	0.978105	0.0372279	0.55	0.0783604	1	0	2	0	1	0	3.7	0.470162	0	0	1.7	0.470162
sigfit.NMF	1	0.2	3.26984	0.0920955	0.99907	0.00101055	0.999938	6.36768e-05	0.270833	0.0931695	1	0	3.9	0.447214	3.85	0.67082	7.75	1.11803	0	0	5.75	1.11803
sigfit.NMF	1	0.3	3.36515	0.0738591	0.998603	0.000218711	0.922104	0.0399642	0.444444	0.113998	1	0	2.6	1.23117	1.75	1.20852	5	2.05196	0	0	3	2.05196
sigfit.NMF	1	0.6	2.51575	0.000639577	0.915457	0.000205766	0.766962	0.000825857	0.333333	0	0.5	0	2	0	0	0	3	0	1	0	2	0
sigfit.NMF	2	0.1	3.25182	0.0794145	0.999249	0.00307474	0.992456	0.0183371	0.260119	0.0972742	1	0	6.3	1.12858	1.85	0.366348	8.15	1.34849	0	0	6.15	1.34849
sigfit.NMF	2	0.2	3.2027	0.00166956	0.999977	4.05862e-07	0.980502	0.00166989	0.222222	0	1	0	7	0	2	0	9	0	0	0	7	0
sigfit.NMF	2	0.3	2.54586	0.0344471	0.941565	0.0329215	0.770958	0.00187849	0.333333	0	0.5	0	2	0	0	0	3	0	1	0	2	0
sigfit.NMF	2	0.6	2.3843	0.000641724	0.967027	0.000128003	0.583942	0.000767861	0.333333	0	0.5	0	3	0	0	0	3	0	1	0	2	0
sigfit.NMF	10	0.1	2.88506	0.369725	0.963153	0.0374763	0.880833	0.11875	0.291071	0.0462106	0.75	0.256495	4.55	2.66508	0.5	0.512989	5.55	2.66508	0.5	0.512989	4.05	2.1637
sigfit.NMF	10	0.2	2.48052	0.000818038	0.944737	0.000285013	0.702452	0.00110305	0.333333	0	0.5	0	2	0	0	0	3	0	1	0	2	0
sigfit.NMF	10	0.3	2.36701	0.000592547	0.973604	0.000110497	0.560071	0.000703042	0.333333	0	0.5	0	3	0	0	0	3	0	1	0	2	0
sigfit.NMF	10	0.6	2.01558	0.000111768	0.998928	1.89166e-06	0.266656	0.000113226	0.25	0	0.5	0	4	0	0	0	4	0	1	0	3	0
sigminer	0.1	0.1	3.17827	0	0.999998	0	0.511605	0	0.666667	0	1	0	1	0	1	0	3	0	0	0	1	0
sigminer	0.1	0.2	3.17831	0	0.999995	0	0.511647	0	0.666667	0	1	0	1	0	1	0	3	0	0	0	1	0
sigminer	0.1	0.3	3.19435	0	0.999974	0	0.527705	0	0.666667	0	1	0	1	0	1	0	3	0	0	0	1	0
sigminer	0.1	0.6	3.1729	0	0.998309	0	0.507928	0	0.666667	0	1	0	1	0	1	0	3	0	0	0	1	0
sigminer	0.5	0.1	3.19368	0	0.999999	0	0.527013	0	0.666667	0	1	0	1	0	1	0	3	0	0	0	1	0
sigminer	0.5	0.2	3.17857	0	0.999999	0	0.511908	0	0.666667	0	1	0	1	0	1	0	3	0	0	0	1	0
sigminer	0.5	0.3	3.17909	0	0.999999	0	0.51242	0	0.666667	0	1	0	1	0	1	0	3	0	0	0	1	0
sigminer	0.5	0.6	3.13377	0	0.999984	0	0.467121	0	0.666667	0	1	0	1	0	1	0	3	0	0	0	1	0
sigminer	1	0.1	3.1728	0	0.995912	0	0.510219	0	0.666667	0	1	0	1	0	1	0	3	0	0	0	1	0
sigminer	1	0.2	3.99374	0	0.99596	0	0.997782	0	1	0	1	0	1	0	1	0	2	0	0	0	0	0
sigminer	1	0.3	3.99341	0	0.995906	0	0.997503	0	1	0	1	0	1	0	1	0	2	0	0	0	0	0
sigminer	1	0.6	3.99077	0	0.995088	0	0.995678	0	1	0	1	0	1	0	1	0	2	0	0	0	0	0
sigminer	2	0.1	3.59586	0	0.999994	0	0.929198	0	0.666667	0	1	0	1	0	1	0	3	0	0	0	1	0
sigminer	2	0.2	3.6052	0	0.99999	0	0.938546	0	0.666667	0	1	0	1	0	1	0	3	0	0	0	1	0
sigminer	2	0.3	3.2012	0	0.999967	0	0.701235	0	0.5	0	1	0	1	0	2	0	4	0	0	0	2	0
sigminer	2	0.6	2.86924	0	0.999261	0	0.369977	0	0.5	0	1	0	1	0	1	0	4	0	0	0	2	0
sigminer	10	0.1	3.60726	0	0.999994	0	0.940595	0	0.666667	0	1	0	1	0	1	0	3	0	0	0	1	0
sigminer	10	0.2	3.62513	0	0.99999	0	0.958471	0	0.666667	0	1	0	1	0	2	0	3	0	0	0	1	0
sigminer	10	0.3	3.18742	0	0.999979	0	0.687446	0	0.5	0	1	0	1	0	1	0	4	0	0	0	2	0
sigminer	10	0.6	3.1084	0	0.999899	0	0.608502	0	0.5	0	1	0	1	0	1	0	4	0	0	0	2	0
SignatureAnalyzer	0.1	0.1	3.58851	0.420213	0.999998	5.6457e-07	0.755181	0.249218	0.833333	0.170996	1	0	1	0	1	0	2.5	0.512989	0	0	0.5	0.512989
SignatureAnalyzer	0.1	0.2	3.17937	0.0053601	0.999994	4.4519e-07	0.512709	0.00536047	0.666667	0	1	0	1	0	1	0	3	0	0	0	1	0
SignatureAnalyzer	0.1	0.3	3.17091	0.0737995	0.999975	9.03797e-07	0.512602	0.0369088	0.658333	0.0372678	1	0	1	0	1	0	3.05	0.223607	0	0	1.05	0.223607
SignatureAnalyzer	0.1	0.6	3.09255	0.142088	0.998305	6.67923e-06	0.469245	0.0680385	0.625	0.0740436	1	0	1	0	1	0	3.25	0.444262	0	0	1.25	0.444262
SignatureAnalyzer	0.5	0.1	3.27315	0.247937	0.999999	1.95439e-06	0.573155	0.145352	0.7	0.102598	1	0	1	0	1	0	2.9	0.307794	0	0	0.9	0.307794
SignatureAnalyzer	0.5	0.2	3.17783	0.00153184	0.999999	9.41605e-08	0.511161	0.00153176	0.666667	0	1	0	1	0	1	0	3	0	0	0	1	0
SignatureAnalyzer	0.5	0.3	3.17909	3.37172e-06	0.999999	7.44292e-09	0.512421	3.37118e-06	0.666667	0	1	0	1	0	1	0	3	0	0	0	1	0
SignatureAnalyzer	0.5	0.6	3.13377	1.36206e-06	0.999984	1.02835e-07	0.467121	1.39074e-06	0.666667	0	1	0	1	0	1	0	3	0	0	0	1	0
SignatureAnalyzer	1	0.1	3.17282	4.77365e-05	0.995914	3.98251e-06	0.510241	4.40644e-05	0.666667	0	1	0	1	0	1	0	3	0	0	0	1	0
SignatureAnalyzer	1	0.2	3.99374	1.32797e-07	0.99596	1.28261e-07	0.997782	4.5362e-09	1	0	1	0	1	0	1	0	2	0	0	0	0	0
SignatureAnalyzer	1	0.3	3.99341	1.15923e-06	0.995905	1.06167e-06	0.997503	9.78222e-08	1	0	1	0	1	0	1	0	2	0	0	0	0	0
SignatureAnalyzer	1	0.6	3.70414	0.400753	0.995083	6.67585e-06	0.825721	0.237626	0.883333	0.16312	1	0	1	0	1	0	2.35	0.48936	0	0	0.35	0.48936
SignatureAnalyzer	2	0.1	3.61595	0.0898828	0.999994	1.98049e-07	0.932626	0.015347	0.683333	0.0745356	1	0	1	0	1	0	2.95	0.223607	0	0	0.95	0.223607
SignatureAnalyzer	2	0.2	3.6052	4.41566e-06	0.99999	2.08291e-09	0.938548	4.41398e-06	0.666667	0	1	0	1	0	1	0	3	0	0	0	1	0
SignatureAnalyzer	2	0.3	3.18635	0.066396	0.999968	2.79936e-06	0.686385	0.0663988	0.5	0	1	0	1	0	1.95	0.223607	4	0	0	0	2	0
SignatureAnalyzer	2	0.6	2.90192	0.101325	0.999546	0.000105832	0.394042	0.0795914	0.508333	0.0372678	1	0	1	0	1.05	0.223607	3.95	0.223607	0	0	1.95	0.223607
SignatureAnalyzer	10	0.1	3.58238	0.0759676	0.999994	2.55166e-07	0.915714	0.0759679	0.666667	0	1	0	1	0	1	0	3	0	0	0	1	0
SignatureAnalyzer	10	0.2	3.55488	0.125012	0.99999	1.01769e-06	0.888219	0.125012	0.666667	0	1	0	1	0	1.75	0.444262	3	0	0	0	1	0
SignatureAnalyzer	10	0.3	3.52956	0.140478	0.999978	9.22643e-07	0.887913	0.0794452	0.641667	0.0610579	1	0	1	0	1	0	3.15	0.366348	0	0	1.15	0.366348
SignatureAnalyzer	10	0.6	2.25761	0.200114	0.999929	1.05032e-05	0.47018	0.0433766	0.2625	0.0559017	0.525	0.111803	1	0	0.05	0.223607	4	0	0.95	0.223607	2.95	0.223607
signeR	0.1	0.1	3.99541	0.00017476	0.995615	0.000152523	0.999796	5.48396e-05	1	0	1	0	1	0	1	0	2	0	0	0	0	0
signeR	0.1	0.2	3.99515	0.000286017	0.99518	0.000283631	0.999974	2.39402e-05	1	0	1	0	1	0	1	0	2	0	0	0	0	0
signeR	0.1	0.3	3.99048	0.000596558	0.990702	0.000620723	0.999779	5.69812e-05	1	0	1	0	1	0	1	0	2	0	0	0	0	0
signeR	0.1	0.6	2.69159	0.0564031	0.768512	0.00621179	0.923078	0.0517268	0.5	0	0.5	0	0	0	1	0	2	0	1	0	1	0
signeR	0.5	0.1	3.99501	0.000243085	0.995884	0.000101799	0.99913	0.000243353	1	0	1	0	1	0	1	0	2	0	0	0	0	0
signeR	0.5	0.2	3.99535	0.000289345	0.995641	9.17694e-05	0.999713	0.000219663	1	0	1	0	1	0	1	0	2	0	0	0	0	0
signeR	0.5	0.3	3.98659	0.00206313	0.994503	0.000137621	0.992084	0.00203357	1	0	1	0	1	0	1	0	2	0	0	0	0	0
signeR	0.5	0.6	3.90164	0.0035944	0.986807	0.000414255	0.914834	0.00367431	1	0	1	0	1	0	1	0	2	0	0	0	0	0
signeR	1	0.1	3.70898	0.418388	0.996312	9.38475e-05	0.912664	0.0123787	0.9	0.205196	0.9	0.205196	1	0	0.8	0.410391	2	0	0.2	0.410391	0.2	0.410391
signeR	1	0.2	3.97523	0.00267237	0.996212	7.77018e-05	0.97902	0.00266192	1	0	1	0	1	0	1	0	2	0	0	0	0	0
signeR	1	0.3	2.98805	0.311432	0.996376	7.66019e-05	0.891674	0.00579782	0.55	0.153897	0.55	0.153897	1	0	0.1	0.307794	2	0	0.9	0.307794	0.9	0.307794
signeR	1	0.6	2.62749	0.00424851	0.907898	0.00302078	0.719587	0.00726723	0.5	0	0.5	0	1	0	0	0	2	0	1	0	1	0
signeR	2	0.1	2.62051	0.00219936	0.916568	0.00140085	0.703944	0.00360012	0.5	0	0.5	0	1	0	0	0	2	0	1	0	1	0
signeR	2	0.2	2.61662	0.00160147	0.919005	0.000990051	0.697615	0.0025915	0.5	0	0.5	0	1	0	0	0	2	0	1	0	1	0
signeR	2	0.3	2.59249	0.00176521	0.932305	0.000884374	0.660181	0.00264956	0.5	0	0.5	0	1	0	0	0	2	0	1	0	1	0
signeR	2	0.6	2.49571	0.0033439	0.967363	0.000897221	0.528344	0.00424099	0.5	0	0.5	0	2	0	0	0	2	0	1	0	1	0
signeR	10	0.1	2.61506	0.00371964	0.919918	0.00228877	0.695145	0.00600799	0.5	0	0.5	0	1	0	0	0	2	0	1	0	1	0
signeR	10	0.2	2.60562	0.00285505	0.925379	0.00160093	0.680237	0.00445586	0.5	0	0.5	0	1	0	0	0	2	0	1	0	1	0
signeR	10	0.3	2.54344	0.00621562	0.952945	0.00222913	0.590491	0.00844418	0.5	0	0.5	0	1.9	0.307794	0	0	2	0	1	0	1	0
signeR	10	0.6	2.26063	0.00131964	0.998714	5.15283e-05	0.261917	0.00137109	0.5	0	0.5	0	2	0	0	0	2	0	1	0	1	0
SigProExtractor	0.1	0.1	3.9927	1.1542e-05	0.994608	1.20883e-05	0.998095	5.11547e-06	1	0	1	0	1	0	1	0	2	0	0	0	0	0
SigProExtractor	0.1	0.2	3.99002	2.01362e-05	0.991943	2.00753e-05	0.99808	6.18009e-06	1	0	1	0	1	0	1	0	2	0	0	0	0	0
SigProExtractor	0.1	0.3	3.99912	8.36493e-06	0.999312	8.00506e-06	0.99981	3.3307e-06	1	0	1	0	1	0	1	0	2	0	0	0	0	0
SigProExtractor	0.1	0.6	3.97798	0.00024486	0.9802	0.000246593	0.997778	1.92584e-05	1	0	1	0	1	0	1	0	2	0	0	0	0	0
SigProExtractor	0.5	0.1	3.99371	1.52855e-05	0.995611	8.59068e-06	0.998097	9.48011e-06	1	0	1	0	1	0	1	0	2	0	0	0	0	0
SigProExtractor	0.5	0.2	3.99355	8.84173e-06	0.995459	5.87968e-06	0.998094	8.8492e-06	1	0	1	0	1	0	1	0	2	0	0	0	0	0
SigProExtractor	0.5	0.3	3.99212	1.78874e-05	0.994138	1.08996e-05	0.99798	1.65784e-05	1	0	1	0	1	0	1	0	2	0	0	0	0	0
SigProExtractor	0.5	0.6	3.98437	4.42062e-05	0.986404	2.62457e-05	0.997966	2.8603e-05	1	0	1	0	1	0	1	0	2	0	0	0	0	0
SigProExtractor	1	0.1	3.99426	2.36017e-05	0.996233	6.66175e-06	0.998025	2.26773e-05	1	0	1	0	1	0	1	0	2	0	0	0	0	0
SigProExtractor	1	0.2	3.9941	1.76208e-05	0.996056	6.80591e-06	0.99804	1.40635e-05	1	0	1	0	1	0	1	0	2	0	0	0	0	0
SigProExtractor	1	0.3	3.99437	2.53659e-05	0.996308	5.34361e-06	0.998065	2.30004e-05	1	0	1	0	1	0	1	0	2	0	0	0	0	0
SigProExtractor	1	0.6	3.99307	4.36627e-05	0.995175	5.77566e-06	0.997891	4.17912e-05	1	0	1	0	1	0	1	0	2	0	0	0	0	0
SigProExtractor	2	0.1	3.99747	2.22944e-05	0.999987	8.40915e-08	0.997483	2.22959e-05	1	0	1	0	1	0	1	0	2	0	0	0	0	0
SigProExtractor	2	0.2	3.99735	2.48776e-05	0.999973	2.37507e-07	0.997379	2.47755e-05	1	0	1	0	1	0	1	0	2	0	0	0	0	0
SigProExtractor	2	0.3	3.99661	4.74532e-05	0.999799	5.63095e-07	0.996811	4.73776e-05	1	0	1	0	1	0	1	0	2	0	0	0	0	0
SigProExtractor	2	0.6	3.99216	7.60473e-05	0.998977	3.09659e-06	0.99318	7.42649e-05	1	0	1	0	1	0	1	0	2	0	0	0	0	0
SigProExtractor	10	0.1	3.99683	2.99115e-05	0.999988	9.19013e-08	0.996839	2.9873e-05	1	0	1	0	1	0	1	0	2	0	0	0	0	0
SigProExtractor	10	0.2	3.99597	5.20212e-05	0.999982	1.3468e-07	0.995984	5.19566e-05	1	0	1	0	1	0	1	0	2	0	0	0	0	0
SigProExtractor	10	0.3	3.72101	0.204719	0.999958	1.045e-05	0.937719	0.0416028	0.783333	0.16312	1	0	1	0	1	0	2.65	0.48936	0	0	0.65	0.48936
SigProExtractor	10	0.6	2.46601	0.00733161	0.968864	0.0021308	0.497149	0.0094616	0.5	0	0.5	0	2	0	0	0	2	0	1	0	1	0
TCSM	0.1	0.1	3.99842	0	0.999963	0	0.998461	0	1	0	1	0	1	0	1	0	2	0	0	0	0	0
TCSM	0.1	0.2	3.99749	0	0.99894	0	0.998554	0	1	0	1	0	1	0	1	0	2	0	0	0	0	0
TCSM	0.1	0.3	3.99762	0	0.999169	0	0.99845	0	1	0	1	0	1	0	1	0	2	0	0	0	0	0
TCSM	0.1	0.6	2.85454	0	0.856228	0	0.998314	0	0.5	0	0.5	0	0	0	1	0	2	0	1	0	1	0
TCSM	0.5	0.1	3.99844	0	0.999848	0	0.998594	0	1	0	1	0	1	0	1	0	2	0	0	0	0	0
TCSM	0.5	0.2	3.99861	0	0.999924	0	0.998681	0	1	0	1	0	1	0	1	0	2	0	0	0	0	0
TCSM	0.5	0.3	3.99753	0	0.999247	0	0.998287	0	1	0	1	0	1	0	1	0	2	0	0	0	0	0
TCSM	0.5	0.6	3.99731	0	0.999513	0	0.997793	0	1	0	1	0	1	0	1	0	2	0	0	0	0	0
TCSM	1	0.1	3.99642	0	0.998774	0	0.997646	0	1	0	1	0	1	0	1	0	2	0	0	0	0	0
TCSM	1	0.2	3.99547	0	0.997913	0	0.99756	0	1	0	1	0	1	0	1	0	2	0	0	0	0	0
TCSM	1	0.3	3.99559	0	0.998154	0	0.99744	0	1	0	1	0	1	0	1	0	2	0	0	0	0	0
TCSM	1	0.6	3.99565	0	0.99769	0	0.997956	0	1	0	1	0	1	0	1	0	2	0	0	0	0	0
TCSM	2	0.1	3.99298	0	0.999962	0	0.993019	0	1	0	1	0	1	0	1	0	2	0	0	0	0	0
TCSM	2	0.2	3.99304	0	0.999943	0	0.993097	0	1	0	1	0	1	0	1	0	2	0	0	0	0	0
TCSM	2	0.3	3.99214	0	0.999605	0	0.992536	0	1	0	1	0	1	0	1	0	2	0	0	0	0	0
TCSM	2	0.6	3.98735	0	0.998654	0	0.988696	0	1	0	1	0	1	0	1	0	2	0	0	0	0	0
TCSM	10	0.1	3.98924	0	0.999973	0	0.989263	0	1	0	1	0	1	0	1	0	2	0	0	0	0	0
TCSM	10	0.2	3.98767	0	0.999967	0	0.9877	0	1	0	1	0	1	0	1	0	2	0	0	0	0	0
TCSM	10	0.3	3.98364	0	0.999947	0	0.983691	0	1	0	1	0	1	0	1	0	2	0	0	0	0	0
TCSM	10	0.6	2.43869	0	0.937917	0	0.500769	0	0.5	0	0.5	0	1	0	0	0	2	0	1	0	1	0

## Sheet: Table S5
Supplementary Table S5 Comparison of extraction results when the number of signatures to extract was unspecified versus when it was specified as or suggested to be 2
Cells with large numbers of signatures extracted are highlighted in purple. Cells with low composite measure are highlighted in blue, cells with high difference are highlighted in orange.
	Mean number of extracted signatures when K unspecified		Mean Composite Measure				Mean cosine similarity to SBS1				Mean cosine similarity to SBS5				Mean PPV				Mean TPR				Mean number of extracted signatures with cosine similarity to SBS1 > 0.9				Mean number of extracted signatures with cosine similarity to SBS5 > 0.9
Method			K unspec	K = 2	Diff		K unspec	K = 2	Diff		K unspec	K = 2	Diff		K unspec	K = 2	Diff		K unspec	K=2	Diff		K unspec	K = 2	Diff		K unspec	K = 2	Diff
sigminer	3.05		3.36797	3.98675	0.618783		0.99901	0.99901	3.47664e-07		0.685625	0.987741	0.302116		0.683333	1	0.316667		1	1	0		1	1	0		1.1	1	-0.1
SignatureAnalyzer	3.005		3.34466	3.98666	0.642004		0.999025	0.99901	-1.49089e-05		0.687923	0.987651	0.299728		0.681458	1	0.318542		0.97625	1	0.02375		1	1	0		1.04	1	-0.04
SigProExtractor	2.0325		3.90314	3.91672	0.0135862		0.994449	0.994454	5.1971e-06		0.969523	0.972271	0.00274766		0.964167	0.975	0.0108333		0.975	0.975	0		1.05	1.05	0		0.95	0.95	0
TCSM	2		3.85939	3.85939	0		0.989067	0.989067	0		0.970325	0.970325	0		0.95	0.95	0		0.95	0.95	0		0.95	0.95	0		0.95	0.95	0
hdp	2.2275		3.91388	3.78431	-0.129572		0.990957	0.990557	-0.000399675		0.988173	0.953335	-0.0348388		0.93475	0.910417	-0.0243333		1	0.93	-0.07		1	1	0		1.02	0.8725	-0.1475
mutSpec.NMF	2		3.53637	3.53637	0		0.980111	0.980111	0		0.893757	0.893757	0		0.83125	0.83125	0		0.83125	0.83125	0		1.0275	1.0275	0		0.675	0.675	0
MutationalPatterns	2.1		3.42782	3.44072	0.012903		0.975063	0.972177	-0.00288661		0.877758	0.868548	-0.00921038		0.775	0.8	0.025		0.8	0.8	0		1.1	1	-0.1		0.65	0.65	0
maftools	2		3.25134	3.25134	0		0.96884	0.96884	0		0.832495	0.832495	0		0.725	0.725	0		0.725	0.725	0		1	1	0		0.5	0.5	0
MultiModalMuSig.LDA	3.8775		2.86429	3.24072	0.376431		0.930132	0.959069	0.0289367		0.814338	0.831649	0.0173109		0.414816	0.725	0.310184		0.705	0.725	0.02		1.71	1.055	-0.655		0.4925	0.525	0.0325
signeR	2		3.21005	3.21909	0.0090417		0.957592	0.957768	0.000176197		0.80746	0.806326	-0.0011345		0.7225	0.7275	0.005		0.7225	0.7275	0.005		1.095	1.095	0		0.495	0.505	0.01
helmsman.NMF	2.1		3.17296	3.18051	0.00755328		0.965573	0.962348	-0.00322505		0.809054	0.805666	-0.00338833		0.685833	0.70625	0.0204167		0.7125	0.70625	-0.00625		1.1175	1.0975	-0.02		0.54	0.4625	-0.0775
sigfit.EMu	4.5375		3.06061	3.14909	0.0884775		0.970249	0.957724	-0.0125253		0.864803	0.791362	-0.0734417		0.414306	0.7	0.285694		0.81125	0.7	-0.11125		2.5975	1.1	-1.4975		1.5625	0.45	-1.1125
sigfit.NMF	4.335		3.07397	3.14907	0.0750988		0.967938	0.957727	-0.0102111		0.864935	0.791347	-0.0735889		0.428601	0.7	0.271399		0.8125	0.7	-0.1125		2.4975	1.1	-1.3975		1.48	0.45	-1.03
MultiModalMuSig.MMCTM	4.1825		2.82297	2.96687	0.143908		0.912315	0.932079	0.0197637		0.814198	0.762296	-0.0519015		0.373954	0.63625	0.262296		0.7225	0.63625	-0.08625		1.805	0.9625	-0.8425		0.585	0.445	-0.14
EMu	1.8575		2.68097	2.63652	-0.0444483		0.985155	0.975545	-0.00961021		0.624564	0.660976	0.0364119		0.57125	0.5	-0.07125		0.5	0.5	0		1.0225	1.0475	0.025		0	0	0
signature.tools.lib	NA		NA	3.33409	NA		NA	0.974532	NA		NA	0.859562	NA		NA	0.75	NA		NA	0.75	NA		NA	1	NA		NA	0.55	NA
SomaticSignatures.NMF	NA		NA	3.3312	NA		NA	0.97218	NA		NA	0.856516	NA		NA	0.75125	NA		NA	0.75125	NA		NA	1.0025	NA		NA	0.5525	NA
mutSignatures	NA		NA	3.05454	NA		NA	0.944765	NA		NA	0.75977	NA		NA	0.675	NA		NA	0.675	NA		NA	1.2075	NA		NA	0.45	NA
			2	2			6	6			10	10	0		14	14	0		18	18	0		22	22			25	25	0
Notes:
unspec, unspecified
N, number
K, number of signatures to extract
Diff, difference between results when K was specified as or suggested to be 2 and when Kt was unspecified
PPV, positive predictive value
TPR, true positive rate

## Sheet: Table S6
Supplementary Table S6 Summary of extraction results for each method when the number of signatures to extract was specified as or suggested to be 2
Cells with low composite measure are highlighted in blue. Low values of Cosine similarity to SBS5, PPV, and TPR were major contributors to low mean Composite Measures and are highlighted in green; high values of the number of signatures and their standard deviations are highlighted in purple.
	Composite Measure				Cosine similarity to SBS1				Cosine similarity to SBS5				PPV				TPR				Number of extracted signatures with cosine similarity to SBS1 > 0.9			Number of extracted signatures with cosine similarity to SBS5 > 0.9			Total number of extracted signatures
Method	Mean	Median	SD		Mean	Median	SD		Mean	Median	SD		Mean	Median	SD		Mean	Median	SD		Mean	SD		Mean	SD		Mean	SD
sigminer	3.98675	3.99656	0.025814		0.99901	0.999982	0.00169902		0.987741	0.997305	0.0260499		1	1	0		1	1	0		1	0		1	0		2	0
SignatureAnalyzer	3.98666	3.99656	0.0257714		0.99901	0.999982	0.00169919		0.987651	0.997358	0.026011		1	1	0		1	1	0		1	0		1	0		2	0
SigProExtractor	3.91672	3.99363	0.333328		0.994454	0.996146	0.00765533		0.972271	0.997937	0.109247		0.975	1	0.109109		0.975	1	0.109109		1.05	0.218218		0.95	0.218218		2	0
TCSM	3.85939	3.99553	0.410106		0.989067	0.99938	0.0333232		0.970325	0.997603	0.107949		0.95	1	0.150188		0.95	1	0.150188		0.95	0.218218		0.95	0.218218		2	0
hdp	3.78431	3.99698	0.46258		0.990557	0.999459	0.023866		0.953335	0.998844	0.0957789		0.910417	1	0.187213		0.93	1	0.173711		1	0		0.8725	0.369574		2.0675	0.313352
mutSpec.NMF	3.53637	3.94624	0.619879		0.980111	0.996711	0.0345275		0.893757	0.972376	0.155162		0.83125	1	0.236725		0.83125	1	0.236725		1.0275	0.227757		0.675	0.468961		2	0
MutationalPatterns	3.44072	3.94853	0.679374		0.972177	0.99603	0.0392398		0.868548	0.964678	0.180995		0.8	1	0.251312		0.8	1	0.251312		1	0.324443		0.65	0.48936		2	0
signature.tools.lib	3.33409	3.39147	0.652818		0.974532	0.996197	0.0412785		0.859562	0.920958	0.172055		0.75	0.75	0.250313		0.75	0.75	0.250313		1	0.316624		0.55	0.498117		2	0
SomaticSignatures.NMF	3.3312	3.89857	0.662663		0.97218	0.995736	0.0418762		0.856516	0.924239	0.181163		0.75125	1	0.25031		0.75125	1	0.25031		1.0025	0.320547		0.5525	0.497859		2	0
maftools	3.25134	2.88357	0.685053		0.96884	0.995528	0.0416261		0.832495	0.89876	0.193309		0.725	0.5	0.255209		0.725	0.5	0.255209		1	0.324443		0.5	0.512989		2	0
MultiModalMuSig.LDA	3.24072	3.90751	0.820992		0.959069	0.99593	0.0975096		0.831649	0.90964	0.203496		0.725	1	0.305546		0.725	1	0.305546		1.055	0.449979		0.525	0.5		2	0
signeR	3.21909	2.82216	0.695725		0.957768	0.988703	0.054818		0.806326	0.888391	0.19997		0.7275	0.5	0.249297		0.7275	0.5	0.249297		1.095	0.431788		0.505	0.500601		2	0
helmsman.NMF	3.18051	2.85003	0.67927		0.962348	0.987758	0.0493757		0.805666	0.867642	0.20443		0.70625	0.5	0.24645		0.70625	0.5	0.24645		1.0975	0.434125		0.4625	0.499216		2	0
sigfit.EMu	3.14909	2.74055	0.68502		0.957724	0.984799	0.0604529		0.791362	0.856806	0.204796		0.7	0.5	0.245256		0.7	0.5	0.245256		1.1	0.436436		0.45	0.498117		2	0
sigfit.NMF	3.14907	2.74053	0.685009		0.957727	0.984824	0.0604365		0.791347	0.85676	0.204777		0.7	0.5	0.245256		0.7	0.5	0.245256		1.1	0.436436		0.45	0.498117		2	0
mutSignatures	3.05454	2.64642	0.684975		0.944765	0.980031	0.0947716		0.75977	0.782447	0.229594		0.675	0.5	0.238783		0.675	0.5	0.238783		1.2075	0.514885		0.45	0.59023		2	0
MultiModalMuSig.MMCTM	2.96687	2.83296	0.997285		0.932079	0.989852	0.111789		0.762296	0.861283	0.252497		0.63625	0.5	0.365575		0.63625	0.5	0.365575		0.9625	0.55395		0.445	0.497588		2	0
EMu	2.63652	2.69781	0.173185		0.975545	0.996919	0.0605189		0.660976	0.700866	0.135614		0.5	0.5	0		0.5	0.5	0		1.0475	0.212972		0	0		2	0
Notes:
SD, standard deviation
PPV, positive predictive value
TPR, true positive rate

## Sheet: Table S7
Supplementary Table S7 Summaries of extraction results for each method and each data set when the number of signatures to be extracted was specified as or suggested to be 2. Full details are at doi: 10.5281/zenodo.5512018.
Cells with low composite measure are highlighted in blue; cells with low cosine similarity to SBS5, PPV and TPR are highlighted in green; cells with low mean(number of SBS5 signatures) are highlighted in orange; and high values of the number of signatures and their standard deviation are highlighted in purple.
Notes: Sim_to_SBS1: Cosine similarity to SBS1 Sim_to_SBS5: Cosine similarity to SBS5 N_SBS1_like: Number of extracted signatures with cosine similarity to SBS1 > 0.9 N_SBS5_like: Number of extracted signatures with cosine similarity to SBS5 > 0.9 N_sigs: Total number of extracted signatures FN: Number of false negatives FP: Number of false positives
Method	SBS1_SBS5_ratio	Rsq	mean(Composite)	sd(Composite)	mean(Sim_to_SBS1)	sd(Sim_to_SBS1)	mean(Sim_to_SBS5)	sd(Sim_to_SBS5)	mean(PPV)	sd(PPV)	mean(TPR)	sd(TPR)	mean(N_SBS1_like)	sd(N_SBS1_like)	mean(N_SBS5_like)	sd(N_SBS5_like)	mean(N_sigs)	sd(N_sigs)	mean(FN)	sd(FN)	mean(FP)	sd(FP)
EMu	0.1	0.1	2.75032	6.11835e-10	0.996896	6.11831e-10	0.75342	4.38355e-15	0.5	0	0.5	0	1	0	0	0	2	0	1	0	1	0
EMu	0.1	0.2	2.75112	3.27744e-08	0.996902	1.72205e-08	0.75422	4.99605e-08	0.5	0	0.5	0	1	0	0	0	2	0	1	0	1	0
EMu	0.1	0.3	2.75192	3.90298e-08	0.996859	4.29386e-09	0.755064	3.56032e-08	0.5	0	0.5	0	1	0	0	0	2	0	1	0	1	0
EMu	0.1	0.6	2.75299	0.0106284	0.996774	3.34022e-05	0.756215	0.0106613	0.5	0	0.5	0	1	0	0	0	2	0	1	0	1	0
EMu	0.5	0.1	2.74813	9.40955e-12	0.996919	9.40832e-12	0.751215	9.10183e-16	0.5	0	0.5	0	1	0	0	0	2	0	1	0	1	0
EMu	0.5	0.2	2.74754	5.35689e-11	0.996912	5.35568e-11	0.750628	1.29569e-14	0.5	0	0.5	0	1	0	0	0	2	0	1	0	1	0
EMu	0.5	0.3	2.73648	9.57423e-12	0.996911	9.57321e-12	0.73957	1.03084e-15	0.5	0	0.5	0	1	0	0	0	2	0	1	0	1	0
EMu	0.5	0.6	2.69705	0.0732244	0.995472	0.00651826	0.701578	0.0667061	0.5	0	0.5	0	1.05	0.223607	0	0	2	0	1	0	1	0
EMu	1	0.1	2.67599	0.0785279	0.996099	0.00379661	0.679891	0.0747313	0.5	0	0.5	0	1.05	0.223607	0	0	2	0	1	0	1	0
EMu	1	0.2	2.72286	9.38374e-08	0.996926	7.44188e-10	0.725934	9.38934e-08	0.5	0	0.5	0	1	0	0	0	2	0	1	0	1	0
EMu	1	0.3	2.70318	1.85501e-13	0.996924	1.83884e-13	0.706258	5.10042e-16	0.5	0	0.5	0	1	0	0	0	2	0	1	0	1	0
EMu	1	0.6	2.63427	3.76443e-10	0.996866	3.76444e-10	0.637407	1.08061e-15	0.5	0	0.5	0	1	0	0	0	2	0	1	0	1	0
EMu	2	0.1	2.69781	1.1999e-10	0.996947	1.19992e-10	0.700866	3.24184e-16	0.5	0	0.5	0	1	0	0	0	2	0	1	0	1	0
EMu	2	0.2	2.69251	2.18511e-15	0.996948	2.59147e-15	0.695561	3.68219e-16	0.5	0	0.5	0	1	0	0	0	2	0	1	0	1	0
EMu	2	0.3	2.62418	0.0867689	0.996793	0.000783983	0.627388	0.0859849	0.5	0	0.5	0	1.05	0.223607	0	0	2	0	1	0	1	0
EMu	2	0.6	2.31283	0.0291945	0.817914	0.0607209	0.494913	0.0899154	0.5	0	0.5	0	1.1	0.307794	0	0	2	0	1	0	1	0
EMu	10	0.1	2.67354	1.81218e-10	0.996944	1.81218e-10	0.676595	8.01403e-16	0.5	0	0.5	0	1	0	0	0	2	0	1	0	1	0
EMu	10	0.2	2.61757	0	0.996953	2.94509e-15	0.620616	3.07758e-16	0.5	0	0.5	0	1	0	0	0	2	0	1	0	1	0
EMu	10	0.3	2.29693	1.69613e-06	0.803447	1.97e-07	0.493481	1.89313e-06	0.5	0	0.5	0	1	0	0	0	2	0	1	0	1	0
EMu	10	0.6	2.14319	0.0484345	0.944496	0.0822184	0.198695	0.0337839	0.5	0	0.5	0	1.7	0.470162	0	0	2	0	1	0	1	0
hdp	0.1	0.1	3.99937	6.55038e-06	0.999768	6.12385e-06	0.999606	2.09574e-06	1	0	1	0	1	0	1	0	2	0	0	0	0	0
hdp	0.1	0.2	3.99841	1.22e-05	0.999648	6.75773e-06	0.99876	8.36532e-06	1	0	1	0	1	0	1	0	2	0	0	0	0	0
hdp	0.1	0.3	3.99743	1.49059e-05	0.999451	7.32535e-06	0.997978	1.18339e-05	1	0	1	0	1	0	1	0	2	0	0	0	0	0
hdp	0.1	0.6	3.98617	0.000145568	0.994305	6.4865e-05	0.991865	0.000121493	1	0	1	0	1	0	1	0	2	0	0	0	0	0
hdp	0.5	0.1	3.99574	2.01323e-05	0.996017	1.85566e-05	0.999725	2.5598e-06	1	0	1	0	1	0	1	0	2	0	0	0	0	0
hdp	0.5	0.2	3.99592	0.000218855	0.996722	0.00020306	0.999194	1.77322e-05	1	0	1	0	1	0	1	0	2	0	0	0	0	0
hdp	0.5	0.3	3.99826	0.000213483	0.999642	1.48757e-05	0.998619	0.000216865	1	0	1	0	1	0	1	0	2	0	0	0	0	0
hdp	0.5	0.6	3.99886	0.000272515	0.99935	1.73228e-05	0.999512	0.000276742	1	0	1	0	1	0	1	0	2	0	0	0	0	0
hdp	1	0.1	3.99691	0.000117454	0.996979	8.00215e-05	0.999934	6.28964e-05	1	0	1	0	1	0	1	0	2	0	0	0	0	0
hdp	1	0.2	3.99695	0.000116935	0.996979	0.000118808	0.999975	2.41218e-05	1	0	1	0	1	0	1	0	2	0	0	0	0	0
hdp	1	0.3	3.99691	0.000264478	0.997111	0.000204696	0.999796	0.000162231	1	0	1	0	1	0	1	0	2	0	0	0	0	0
hdp	1	0.6	3.99925	0.000101195	0.999505	3.42747e-05	0.999749	8.73363e-05	1	0	1	0	1	0	1	0	2	0	0	0	0	0
hdp	2	0.1	2.61196	0.000172913	0.921821	0.000101937	0.690143	0.00027485	0.5	0	0.5	0	1	0	0	0	2	0	1	0	1	0
hdp	2	0.2	2.61618	0.000312835	0.919274	0.000191363	0.696908	0.000504198	0.5	0	0.5	0	1	0	0	0	2	0	1	0	1	0
hdp	2	0.3	3.39118	0.559809	0.999836	1.01083e-06	0.891345	0.0533347	0.75	0.256495	0.75	0.256495	1	0	0.5	0.512989	2	0	0.5	0.512989	0.5	0.512989
hdp	2	0.6	3.99842	0.000110253	0.999477	1.41924e-06	0.998941	0.000109829	1	0	1	0	1	0	1	0	2	0	0	0	0	0
hdp	10	0.1	3.60686	0.539713	0.995357	0.0207426	0.9115	0.069171	0.85	0.235081	0.85	0.235081	1	0	0.7	0.470162	2	0	0.3	0.470162	0.3	0.470162
hdp	10	0.2	3.99954	3.40721e-05	0.999992	2.18934e-07	0.999546	3.42347e-05	1	0	1	0	1	0	1	0	2	0	0	0	0	0
hdp	10	0.3	3.99795	0.000203243	0.99998	1.96865e-06	0.997973	0.000204873	1	0	1	0	1	0	1	0	2	0	0	0	0	0
hdp	10	0.6	3.50389	0.110991	0.999934	2.34414e-06	0.895626	0.029548	0.608333	0.0815601	1	0	1	0	1.25	0.444262	3.35	0.48936	0	0	1.35	0.48936
helmsman.NMF	0.1	0.1	3.9925	0.000163192	0.994409	0.000129518	0.998093	5.63747e-05	1	0	1	0	1	0	1	0	2	0	0	0	0	0
helmsman.NMF	0.1	0.2	3.99157	0.000541926	0.993464	0.000505604	0.998106	8.44816e-05	1	0	1	0	1	0	1	0	2	0	0	0	0	0
helmsman.NMF	0.1	0.3	3.98144	0.00144402	0.983434	0.00142545	0.998007	5.97198e-05	1	0	1	0	1	0	1	0	2	0	0	0	0	0
helmsman.NMF	0.1	0.6	2.78556	0.0533718	0.796478	0.0258988	0.989081	0.0314149	0.5	0	0.5	0	0	0	1	0	2	0	1	0	1	0
helmsman.NMF	0.5	0.1	3.99439	0.000486316	0.99538	0.000102796	0.999009	0.00042611	1	0	1	0	1	0	1	0	2	0	0	0	0	0
helmsman.NMF	0.5	0.2	3.99504	0.000431281	0.995395	6.59087e-05	0.999648	0.00041488	1	0	1	0	1	0	1	0	2	0	0	0	0	0
helmsman.NMF	0.5	0.3	3.98573	0.00457905	0.994395	0.000185206	0.991331	0.0046246	1	0	1	0	1	0	1	0	2	0	0	0	0	0
helmsman.NMF	0.5	0.6	3.93855	0.0202397	0.987777	0.000606	0.950769	0.0201178	1	0	1	0	1	0	1	0	2	0	0	0	0	0
helmsman.NMF	1	0.1	3.02446	0.38775	0.997039	0.000415694	0.877423	0.024605	0.575	0.183174	0.575	0.183174	1	0	0.15	0.366348	2	0	0.85	0.366348	0.85	0.366348
helmsman.NMF	1	0.2	3.94121	0.0114114	0.996734	0.000354549	0.944478	0.0114425	1	0	1	0	1	0	1	0	2	0	0	0	0	0
helmsman.NMF	1	0.3	2.97368	0.329052	0.99713	0.000413011	0.876546	0.0238039	0.55	0.153897	0.55	0.153897	1	0	0.1	0.307794	2	0	0.9	0.307794	0.9	0.307794
helmsman.NMF	1	0.6	2.67535	0.0871711	0.929804	0.0396756	0.745548	0.0519266	0.5	0	0.5	0	1	0	0	0	2	0	1	0	1	0
helmsman.NMF	2	0.1	2.63169	0.054232	0.928166	0.0249528	0.703522	0.0313452	0.5	0	0.5	0	1	0	0	0	2	0	1	0	1	0
helmsman.NMF	2	0.2	2.63246	0.0561463	0.928011	0.025057	0.704444	0.0333208	0.5	0	0.5	0	1	0	0	0	2	0	1	0	1	0
helmsman.NMF	2	0.3	2.6141	0.0610961	0.937515	0.0222967	0.676582	0.0428634	0.5	0	0.5	0	1	0	0	0	2	0	1	0	1	0
helmsman.NMF	2	0.6	2.50974	0.0327415	0.961658	0.0117831	0.548079	0.0444789	0.5	0	0.5	0	1.9	0.307794	0	0	2	0	1	0	1	0
helmsman.NMF	10	0.1	2.59845	0.00749848	0.928887	0.00409024	0.669563	0.011588	0.5	0	0.5	0	1	0	0	0	2	0	1	0	1	0
helmsman.NMF	10	0.2	2.58504	0.0154347	0.935144	0.00722012	0.649895	0.0226448	0.5	0	0.5	0	1.05	0.223607	0	0	2	0	1	0	1	0
helmsman.NMF	10	0.3	2.49078	0.023099	0.967973	0.00645016	0.522806	0.0295386	0.5	0	0.5	0	2	0	0	0	2	0	1	0	1	0
helmsman.NMF	10	0.6	2.26854	0.0148564	0.998165	0.000831139	0.270379	0.0156771	0.5	0	0.5	0	2	0	0	0	2	0	1	0	1	0
maftools	0.1	0.1	3.99418	NA	0.995811	NA	0.998372	NA	1	NA	1	NA	1	NA	1	NA	2	NA	0	NA	0	NA
maftools	0.1	0.2	3.99391	NA	0.995246	NA	0.998663	NA	1	NA	1	NA	1	NA	1	NA	2	NA	0	NA	0	NA
maftools	0.1	0.3	3.99036	NA	0.992134	NA	0.99823	NA	1	NA	1	NA	1	NA	1	NA	2	NA	0	NA	0	NA
maftools	0.1	0.6	2.87296	NA	0.874119	NA	0.998838	NA	0.5	NA	0.5	NA	0	NA	1	NA	2	NA	1	NA	1	NA
maftools	0.5	0.1	3.99738	NA	0.997398	NA	0.999981	NA	1	NA	1	NA	1	NA	1	NA	2	NA	0	NA	0	NA
maftools	0.5	0.2	3.99665	NA	0.996858	NA	0.999794	NA	1	NA	1	NA	1	NA	1	NA	2	NA	0	NA	0	NA
maftools	0.5	0.3	3.99218	NA	0.995903	NA	0.996275	NA	1	NA	1	NA	1	NA	1	NA	2	NA	0	NA	0	NA
maftools	0.5	0.6	3.94463	NA	0.992774	NA	0.951855	NA	1	NA	1	NA	1	NA	1	NA	2	NA	0	NA	0	NA
maftools	1	0.1	3.89934	NA	0.998208	NA	0.901131	NA	1	NA	1	NA	1	NA	1	NA	2	NA	0	NA	0	NA
maftools	1	0.2	3.97677	NA	0.998038	NA	0.97873	NA	1	NA	1	NA	1	NA	1	NA	2	NA	0	NA	0	NA
maftools	1	0.3	2.89419	NA	0.997797	NA	0.896389	NA	0.5	NA	0.5	NA	1	NA	0	NA	2	NA	1	NA	1	NA
maftools	1	0.6	2.80437	NA	0.997119	NA	0.807255	NA	0.5	NA	0.5	NA	1	NA	0	NA	2	NA	1	NA	1	NA
maftools	2	0.1	2.64546	NA	0.898453	NA	0.747003	NA	0.5	NA	0.5	NA	1	NA	0	NA	2	NA	1	NA	1	NA
maftools	2	0.2	2.78216	NA	0.999989	NA	0.782173	NA	0.5	NA	0.5	NA	1	NA	0	NA	2	NA	1	NA	1	NA
maftools	2	0.3	2.62719	NA	0.912014	NA	0.715176	NA	0.5	NA	0.5	NA	1	NA	0	NA	2	NA	1	NA	1	NA
maftools	2	0.6	2.55261	NA	0.949321	NA	0.603292	NA	0.5	NA	0.5	NA	1	NA	0	NA	2	NA	1	NA	1	NA
maftools	10	0.1	2.62469	NA	0.913838	NA	0.710855	NA	0.5	NA	0.5	NA	1	NA	0	NA	2	NA	1	NA	1	NA
maftools	10	0.2	2.60587	NA	0.925227	NA	0.680641	NA	0.5	NA	0.5	NA	1	NA	0	NA	2	NA	1	NA	1	NA
maftools	10	0.3	2.55522	NA	0.948552	NA	0.606672	NA	0.5	NA	0.5	NA	1	NA	0	NA	2	NA	1	NA	1	NA
maftools	10	0.6	2.27658	NA	0.997993	NA	0.278585	NA	0.5	NA	0.5	NA	2	NA	0	NA	2	NA	1	NA	1	NA
MultiModalMuSig.MMCTM	0.1	0.1	3.73951	0.762665	0.974724	0.0613487	0.964787	0.0857353	0.9	0.307794	0.9	0.307794	0.9	0.307794	0.9	0.307794	2	0	0.2	0.615587	0.2	0.615587
MultiModalMuSig.MMCTM	0.1	0.2	3.60912	0.906883	0.955009	0.085346	0.95411	0.0888648	0.85	0.366348	0.85	0.366348	0.85	0.366348	0.85	0.366348	2	0	0.3	0.732695	0.3	0.732695
MultiModalMuSig.MMCTM	0.1	0.3	3.33591	1.11047	0.899859	0.130527	0.936049	0.0923477	0.75	0.444262	0.75	0.444262	0.75	0.444262	0.75	0.444262	2	0	0.5	0.888523	0.5	0.888523
MultiModalMuSig.MMCTM	0.1	0.6	1.50052	0.327972	0.547833	0.0501595	0.85269	0.0287433	0.05	0.153897	0.05	0.153897	0	0	0.1	0.307794	2	0	1.9	0.307794	1.9	0.307794
MultiModalMuSig.MMCTM	0.5	0.1	3.72873	0.811395	0.976026	0.0666239	0.952705	0.129558	0.9	0.307794	0.9	0.307794	0.9	0.307794	0.9	0.307794	2	0	0.2	0.615587	0.2	0.615587
MultiModalMuSig.MMCTM	0.5	0.2	3.6509	0.861548	0.971879	0.0666262	0.929018	0.163599	0.875	0.319333	0.875	0.319333	0.9	0.307794	0.85	0.366348	2	0	0.25	0.638666	0.25	0.638666
MultiModalMuSig.MMCTM	0.5	0.3	3.36602	1.03353	0.954296	0.0717398	0.861726	0.213624	0.775	0.379577	0.775	0.379577	0.9	0.447214	0.7	0.470162	2	0	0.45	0.759155	0.45	0.759155
MultiModalMuSig.MMCTM	0.5	0.6	2.55644	1.06939	0.895079	0.0733324	0.711364	0.193639	0.475	0.412789	0.475	0.412789	0.65	0.48936	0.3	0.470162	2	0	1.05	0.825578	1.05	0.825578
MultiModalMuSig.MMCTM	1	0.1	3.10095	1.1355	0.961642	0.0580723	0.739312	0.27555	0.7	0.410391	0.7	0.410391	1	0.648886	0.6	0.502625	2	0	0.6	0.820783	0.6	0.820783
MultiModalMuSig.MMCTM	1	0.2	3.41768	1.04198	0.969337	0.0593513	0.848345	0.240305	0.8	0.376969	0.8	0.376969	0.95	0.510418	0.75	0.444262	2	0	0.4	0.753937	0.4	0.753937
MultiModalMuSig.MMCTM	1	0.3	3.31282	1.05314	0.968533	0.0569748	0.794288	0.253467	0.775	0.379577	0.775	0.379577	1	0.561951	0.7	0.470162	2	0	0.45	0.759155	0.45	0.759155
MultiModalMuSig.MMCTM	1	0.6	2.72823	0.943107	0.948298	0.0569758	0.629932	0.264796	0.575	0.33541	0.575	0.33541	1.2	0.695852	0.3	0.470162	2	0	0.85	0.67082	0.85	0.67082
MultiModalMuSig.MMCTM	2	0.1	3.06563	0.833668	0.983527	0.0513875	0.832102	0.174988	0.625	0.319333	0.625	0.319333	0.9	0.307794	0.35	0.48936	2	0	0.75	0.638666	0.75	0.638666
MultiModalMuSig.MMCTM	2	0.2	3.04296	0.848247	0.981893	0.0513286	0.811072	0.206531	0.625	0.319333	0.625	0.319333	0.95	0.394034	0.35	0.48936	2	0	0.75	0.638666	0.75	0.638666
MultiModalMuSig.MMCTM	2	0.3	2.90826	0.846672	0.969237	0.056229	0.739026	0.235778	0.6	0.307794	0.6	0.307794	1.05	0.510418	0.3	0.470162	2	0	0.8	0.615587	0.8	0.615587
MultiModalMuSig.MMCTM	2	0.6	2.49198	0.668595	0.949134	0.0534771	0.542849	0.255335	0.5	0.229416	0.5	0.229416	1.3	0.656947	0.1	0.307794	2	0	1	0.458831	1	0.458831
MultiModalMuSig.MMCTM	10	0.1	2.79355	0.41757	0.935637	0.0494194	0.757909	0.130375	0.55	0.153897	0.55	0.153897	1	0	0.1	0.307794	2	0	0.9	0.307794	0.9	0.307794
MultiModalMuSig.MMCTM	10	0.2	2.54467	0.371303	0.934927	0.0445961	0.65974	0.149078	0.475	0.111803	0.475	0.111803	0.95	0.223607	0	0	2	0	1.05	0.223607	1.05	0.223607
MultiModalMuSig.MMCTM	10	0.3	2.37734	0.33701	0.946885	0.0422192	0.48045	0.149967	0.475	0.111803	0.475	0.111803	1.65	0.587143	0	0	2	0	1.05	0.223607	1.05	0.223607
MultiModalMuSig.MMCTM	10	0.6	2.06627	0.34386	0.917821	0.0721932	0.248447	0.0388981	0.45	0.153897	0.45	0.153897	1.45	0.686333	0	0	2	0	1.1	0.307794	1.1	0.307794
MultiModalMuSig.LDA	0.1	0.1	3.98973	0.00127354	0.993772	0.000760244	0.995954	0.000807868	1	0	1	0	1	0	1	0	2	0	0	0	0	0
MultiModalMuSig.LDA	0.1	0.2	3.9823	0.00218074	0.988497	0.00155466	0.993801	0.0010729	1	0	1	0	1	0	1	0	2	0	0	0	0	0
MultiModalMuSig.LDA	0.1	0.3	3.96132	0.00350132	0.969985	0.00353528	0.991339	0.0015982	1	0	1	0	1	0	1	0	2	0	0	0	0	0
MultiModalMuSig.LDA	0.1	0.6	1.68356	0.513705	0.570301	0.0794848	0.863257	0.0408788	0.125	0.222131	0.125	0.222131	0	0	0.25	0.444262	2	0	1.75	0.444262	1.75	0.444262
MultiModalMuSig.LDA	0.5	0.1	3.99532	0.00190344	0.997312	0.000914891	0.998006	0.00125087	1	0	1	0	1	0	1	0	2	0	0	0	0	0
MultiModalMuSig.LDA	0.5	0.2	3.99627	0.00183211	0.997389	0.000924289	0.998884	0.00124227	1	0	1	0	1	0	1	0	2	0	0	0	0	0
MultiModalMuSig.LDA	0.5	0.3	3.99228	0.00312866	0.996503	0.00119575	0.995777	0.00292414	1	0	1	0	1	0	1	0	2	0	0	0	0	0
MultiModalMuSig.LDA	0.5	0.6	3.46247	1.06471	0.957697	0.0730534	0.904774	0.173871	0.8	0.410391	0.8	0.410391	0.8	0.410391	0.8	0.410391	2	0	0.4	0.820783	0.4	0.820783
MultiModalMuSig.LDA	1	0.1	3.51314	0.538626	0.999108	0.000389226	0.914037	0.0451302	0.8	0.251312	0.8	0.251312	1	0	0.6	0.502625	2	0	0.4	0.502625	0.4	0.502625
MultiModalMuSig.LDA	1	0.2	3.96283	0.0213069	0.998886	0.000502514	0.963939	0.0213808	1	0	1	0	1	0	1	0	2	0	0	0	0	0
MultiModalMuSig.LDA	1	0.3	3.52128	0.536081	0.999041	0.000413926	0.922235	0.041662	0.8	0.251312	0.8	0.251312	1	0	0.6	0.502625	2	0	0.4	0.502625	0.4	0.502625
MultiModalMuSig.LDA	1	0.6	2.89524	0.889458	0.973762	0.0561092	0.771478	0.198218	0.575	0.33541	0.575	0.33541	0.9	0.447214	0.3	0.470162	2	0	0.85	0.67082	0.85	0.67082
MultiModalMuSig.LDA	2	0.1	3.15171	0.538863	0.999976	3.51052e-05	0.851735	0.073464	0.65	0.235081	0.65	0.235081	1	0	0.3	0.470162	2	0	0.7	0.470162	0.7	0.470162
MultiModalMuSig.LDA	2	0.2	3.15533	0.537628	0.999962	3.63184e-05	0.855368	0.0722059	0.65	0.235081	0.65	0.235081	1	0	0.3	0.470162	2	0	0.7	0.470162	0.7	0.470162
MultiModalMuSig.LDA	2	0.3	3.02611	0.547676	0.959467	0.0507023	0.816643	0.0824219	0.625	0.222131	0.625	0.222131	1	0	0.25	0.444262	2	0	0.75	0.444262	0.75	0.444262
MultiModalMuSig.LDA	2	0.6	2.55863	0.560868	0.94181	0.047846	0.666822	0.15176	0.475	0.197017	0.475	0.197017	1.05	0.510418	0.05	0.223607	2	0	1.05	0.394034	1.05	0.394034
MultiModalMuSig.LDA	10	0.1	2.7097	0.303578	0.947115	0.0324293	0.71259	0.0877074	0.525	0.111803	0.525	0.111803	1	0	0.05	0.223607	2	0	0.95	0.223607	0.95	0.223607
MultiModalMuSig.LDA	10	0.2	2.57951	0.0938916	0.953359	0.0224561	0.626151	0.0875181	0.5	0	0.5	0	1.65	0.48936	0	0	2	0	1	0	1	0
MultiModalMuSig.LDA	10	0.3	2.46907	0.0590319	0.9708	0.0205033	0.49827	0.0790977	0.5	0	0.5	0	1.9	0.307794	0	0	2	0	1	0	1	0
MultiModalMuSig.LDA	10	0.6	2.20855	0.282056	0.966632	0.0505875	0.291919	0.0687286	0.475	0.111803	0.475	0.111803	1.8	0.523148	0	0	2	0	1.05	0.223607	1.05	0.223607
MutationalPatterns	0.1	0.1	3.9954	NA	0.996576	NA	0.998821	NA	1	NA	1	NA	1	NA	1	NA	2	NA	0	NA	0	NA
MutationalPatterns	0.1	0.2	3.99416	NA	0.995936	NA	0.998226	NA	1	NA	1	NA	1	NA	1	NA	2	NA	0	NA	0	NA
MutationalPatterns	0.1	0.3	3.99038	NA	0.992203	NA	0.998174	NA	1	NA	1	NA	1	NA	1	NA	2	NA	0	NA	0	NA
MutationalPatterns	0.1	0.6	2.89655	NA	0.897038	NA	0.999515	NA	0.5	NA	0.5	NA	0	NA	1	NA	2	NA	1	NA	1	NA
MutationalPatterns	0.5	0.1	3.99563	NA	0.996557	NA	0.999071	NA	1	NA	1	NA	1	NA	1	NA	2	NA	0	NA	0	NA
MutationalPatterns	0.5	0.2	3.99652	NA	0.996555	NA	0.999969	NA	1	NA	1	NA	1	NA	1	NA	2	NA	0	NA	0	NA
MutationalPatterns	0.5	0.3	3.99589	NA	0.996125	NA	0.999769	NA	1	NA	1	NA	1	NA	1	NA	2	NA	0	NA	0	NA
MutationalPatterns	0.5	0.6	3.95894	NA	0.993774	NA	0.965164	NA	1	NA	1	NA	1	NA	1	NA	2	NA	0	NA	0	NA
MutationalPatterns	1	0.1	3.913	NA	0.997136	NA	0.915862	NA	1	NA	1	NA	1	NA	1	NA	2	NA	0	NA	0	NA
MutationalPatterns	1	0.2	3.98216	NA	0.996744	NA	0.985413	NA	1	NA	1	NA	1	NA	1	NA	2	NA	0	NA	0	NA
MutationalPatterns	1	0.3	3.93813	NA	0.997102	NA	0.941025	NA	1	NA	1	NA	1	NA	1	NA	2	NA	0	NA	0	NA
MutationalPatterns	1	0.6	3.97128	NA	0.998143	NA	0.97314	NA	1	NA	1	NA	1	NA	1	NA	2	NA	0	NA	0	NA
MutationalPatterns	2	0.1	2.62616	NA	0.912877	NA	0.713283	NA	0.5	NA	0.5	NA	1	NA	0	NA	2	NA	1	NA	1	NA
MutationalPatterns	2	0.2	2.63003	NA	0.910206	NA	0.719822	NA	0.5	NA	0.5	NA	1	NA	0	NA	2	NA	1	NA	1	NA
MutationalPatterns	2	0.3	2.83135	NA	0.999884	NA	0.831462	NA	0.5	NA	0.5	NA	1	NA	0	NA	2	NA	1	NA	1	NA
MutationalPatterns	2	0.6	2.57284	NA	0.941115	NA	0.631724	NA	0.5	NA	0.5	NA	1	NA	0	NA	2	NA	1	NA	1	NA
MutationalPatterns	10	0.1	3.96419	NA	0.999996	NA	0.964193	NA	1	NA	1	NA	1	NA	1	NA	2	NA	0	NA	0	NA
MutationalPatterns	10	0.2	2.64335	NA	0.900024	NA	0.743327	NA	0.5	NA	0.5	NA	1	NA	0	NA	2	NA	1	NA	1	NA
MutationalPatterns	10	0.3	2.59513	NA	0.930743	NA	0.664383	NA	0.5	NA	0.5	NA	1	NA	0	NA	2	NA	1	NA	1	NA
MutationalPatterns	10	0.6	2.32342	NA	0.994804	NA	0.328611	NA	0.5	NA	0.5	NA	2	NA	0	NA	2	NA	1	NA	1	NA
mutSignatures	0.1	0.1	3.97953	9.46729e-05	0.982848	9.57644e-05	0.996685	2.30749e-05	1	0	1	0	1	0	1	0	2	0	0	0	0	0
mutSignatures	0.1	0.2	3.90659	0.000410982	0.910255	0.000427642	0.996338	5.24944e-05	1	0	1	0	1	0	1	0	2	0	0	0	0	0
mutSignatures	0.1	0.3	3.97192	0.000170025	0.974839	0.000168543	0.997086	3.36109e-05	1	0	1	0	1	0	1	0	2	0	0	0	0	0
mutSignatures	0.1	0.6	2.49951	0.00973719	0.566294	0.00999968	0.933213	0.000325374	0.5	0	0.5	0	0	0	2	0	2	0	1	0	1	0
mutSignatures	0.5	0.1	3.98882	7.2176e-05	0.992257	6.22522e-05	0.996562	2.99812e-05	1	0	1	0	1	0	1	0	2	0	0	0	0	0
mutSignatures	0.5	0.2	3.99069	4.45003e-05	0.992789	4.62924e-05	0.997905	2.12704e-05	1	0	1	0	1	0	1	0	2	0	0	0	0	0
mutSignatures	0.5	0.3	3.98946	6.26878e-05	0.992728	4.87255e-05	0.996735	4.88179e-05	1	0	1	0	1	0	1	0	2	0	0	0	0	0
mutSignatures	0.5	0.6	2.61992	0.00266963	0.876945	0.00144493	0.742975	0.00409129	0.5	0	0.5	0	1	0	0	0	2	0	1	0	1	0
mutSignatures	1	0.1	3.96013	0.00168334	0.9962	2.77603e-05	0.963926	0.00168295	1	0	1	0	1	0	1	0	2	0	0	0	0	0
mutSignatures	1	0.2	2.64132	0.00925168	0.896632	0.00627975	0.744691	0.0155233	0.5	0	0.5	0	1	0	0	0	2	0	1	0	1	0
mutSignatures	1	0.3	2.72578	0.0654785	0.954267	0.053	0.771511	0.0157919	0.5	0	0.5	0	1	0	0	0	2	0	1	0	1	0
mutSignatures	1	0.6	2.55124	0.0200986	0.935385	0.00479517	0.615851	0.0248215	0.5	0	0.5	0	1.15	0.366348	0	0	2	0	1	0	1	0
mutSignatures	2	0.1	2.57682	0.00969513	0.935122	0.00471845	0.641694	0.0144126	0.5	0	0.5	0	1	0	0	0	2	0	1	0	1	0
mutSignatures	2	0.2	2.78328	0.00377811	0.999924	4.25638e-06	0.783352	0.0037764	0.5	0	0.5	0	1	0	0	0	2	0	1	0	1	0
mutSignatures	2	0.3	2.84131	0.00325044	0.999912	1.2343e-06	0.841397	0.00325056	0.5	0	0.5	0	1	0	0	0	2	0	1	0	1	0
mutSignatures	2	0.6	2.42704	0.00103918	0.979949	0.000189775	0.447092	0.00122841	0.5	0	0.5	0	2	0	0	0	2	0	1	0	1	0
mutSignatures	10	0.1	2.53097	0.014746	0.955205	0.004271	0.57577	0.019015	0.5	0	0.5	0	2	0	0	0	2	0	1	0	1	0
mutSignatures	10	0.2	2.35624	0.00203442	0.990525	0.000267166	0.365717	0.00230098	0.5	0	0.5	0	2	0	0	0	2	0	1	0	1	0
mutSignatures	10	0.3	2.50454	0.00276271	0.964321	0.000793038	0.540216	0.00355571	0.5	0	0.5	0	2	0	0	0	2	0	1	0	1	0
mutSignatures	10	0.6	2.2456	0.000330598	0.99891	1.45717e-05	0.246691	0.000344602	0.5	0	0.5	0	2	0	0	0	2	0	1	0	1	0
mutSpec.NMF	0.1	0.1	3.9958	0.000645493	0.997242	0.000648519	0.998556	0.000339264	1	0	1	0	1	0	1	0	2	0	0	0	0	0
mutSpec.NMF	0.1	0.2	3.99476	0.000732909	0.996211	0.000594625	0.998549	0.000460049	1	0	1	0	1	0	1	0	2	0	0	0	0	0
mutSpec.NMF	0.1	0.3	3.99076	0.000664762	0.992359	0.000650256	0.998401	0.00029268	1	0	1	0	1	0	1	0	2	0	0	0	0	0
mutSpec.NMF	0.1	0.6	3.65693	0.452626	0.908393	0.0140234	0.998542	0.00042676	0.875	0.222131	0.875	0.222131	0.75	0.444262	1	0	2	0	0.25	0.444262	0.25	0.444262
mutSpec.NMF	0.5	0.1	3.99629	0.000952884	0.996881	0.000414852	0.999406	0.0006682	1	0	1	0	1	0	1	0	2	0	0	0	0	0
mutSpec.NMF	0.5	0.2	3.99649	0.000381589	0.996555	0.000341776	0.99994	0.00011937	1	0	1	0	1	0	1	0	2	0	0	0	0	0
mutSpec.NMF	0.5	0.3	3.99615	0.000953755	0.996859	0.000742095	0.999295	0.000656365	1	0	1	0	1	0	1	0	2	0	0	0	0	0
mutSpec.NMF	0.5	0.6	3.97451	0.0120728	0.995157	0.0014904	0.979355	0.0120789	1	0	1	0	1	0	1	0	2	0	0	0	0	0
mutSpec.NMF	1	0.1	3.94064	0.0317062	0.997511	0.000832483	0.943126	0.031766	1	0	1	0	1	0	1	0	2	0	0	0	0	0
mutSpec.NMF	1	0.2	3.98727	0.00818438	0.997015	0.000507807	0.990259	0.00826789	1	0	1	0	1	0	1	0	2	0	0	0	0	0
mutSpec.NMF	1	0.3	3.93382	0.0293528	0.99786	0.00103625	0.935961	0.029457	1	0	1	0	1	0	1	0	2	0	0	0	0	0
mutSpec.NMF	1	0.6	3.23677	0.529629	0.997932	0.000666725	0.888837	0.0446274	0.675	0.24468	0.675	0.24468	1	0	0.35	0.48936	2	0	0.65	0.48936	0.65	0.48936
mutSpec.NMF	2	0.1	2.82127	0.405928	0.935467	0.0490905	0.785808	0.0806825	0.55	0.153897	0.55	0.153897	1	0	0.1	0.307794	2	0	0.9	0.307794	0.9	0.307794
mutSpec.NMF	2	0.2	2.78656	0.298449	0.951624	0.0500656	0.784941	0.0701463	0.525	0.111803	0.525	0.111803	1	0	0.05	0.223607	2	0	0.95	0.223607	0.95	0.223607
mutSpec.NMF	2	0.3	2.832	0.396063	0.949677	0.0471301	0.782323	0.083338	0.55	0.153897	0.55	0.153897	1	0	0.1	0.307794	2	0	0.9	0.307794	0.9	0.307794
mutSpec.NMF	2	0.6	2.62648	0.104868	0.94368	0.027727	0.6828	0.0874569	0.5	0	0.5	0	1	0	0	0	2	0	1	0	1	0
mutSpec.NMF	10	0.1	3.56044	0.539838	0.999996	1.07477e-10	0.910447	0.0604364	0.825	0.24468	0.825	0.24468	1	0	0.65	0.48936	2	0	0.35	0.48936	0.35	0.48936
mutSpec.NMF	10	0.2	3.61268	0.569832	0.991133	0.0272693	0.921549	0.0931675	0.85	0.235081	0.85	0.235081	1	0	0.7	0.470162	2	0	0.3	0.470162	0.3	0.470162
mutSpec.NMF	10	0.3	3.30844	0.677717	0.97865	0.0314853	0.829795	0.157776	0.75	0.256495	0.75	0.256495	1	0	0.5	0.512989	2	0	0.5	0.512989	0.5	0.512989
mutSpec.NMF	10	0.6	2.47927	0.360861	0.98201	0.0276111	0.447257	0.18656	0.525	0.111803	0.525	0.111803	1.8	0.410391	0.05	0.223607	2	0	0.95	0.223607	0.95	0.223607
sigfit.EMu	0.1	0.1	3.99439	2.8332e-05	0.995065	1.29016e-05	0.999325	1.86807e-05	1	0	1	0	1	0	1	0	2	0	0	0	0	0
sigfit.EMu	0.1	0.2	3.99364	3.06489e-05	0.993938	2.03422e-05	0.999703	1.67474e-05	1	0	1	0	1	0	1	0	2	0	0	0	0	0
sigfit.EMu	0.1	0.3	3.98382	7.17414e-05	0.983895	6.92595e-05	0.999924	8.09383e-06	1	0	1	0	1	0	1	0	2	0	0	0	0	0
sigfit.EMu	0.1	0.6	2.63319	0.000175374	0.730795	0.00030296	0.902396	0.000130696	0.5	0	0.5	0	0	0	1	0	2	0	1	0	1	0
sigfit.EMu	0.5	0.1	3.99539	3.83174e-05	0.995766	2.08713e-05	0.999621	2.59812e-05	1	0	1	0	1	0	1	0	2	0	0	0	0	0
sigfit.EMu	0.5	0.2	3.99566	9.71158e-06	0.995664	9.45437e-06	0.999991	1.7213e-06	1	0	1	0	1	0	1	0	2	0	0	0	0	0
sigfit.EMu	0.5	0.3	3.97726	0.000264798	0.994176	1.26494e-05	0.983082	0.000266689	1	0	1	0	1	0	1	0	2	0	0	0	0	0
sigfit.EMu	0.5	0.6	3.88875	0.000517232	0.985647	3.76841e-05	0.903107	0.000516278	1	0	1	0	1	0	1	0	2	0	0	0	0	0
sigfit.EMu	1	0.1	2.84923	0.000647322	0.996264	1.01843e-05	0.852967	0.000650067	0.5	0	0.5	0	1	0	0	0	2	0	1	0	1	0
sigfit.EMu	1	0.2	3.96415	0.000185086	0.996174	6.89897e-06	0.967973	0.00018721	1	0	1	0	1	0	1	0	2	0	0	0	0	0
sigfit.EMu	1	0.3	2.85636	0.000372348	0.996336	1.02786e-05	0.860019	0.000372356	0.5	0	0.5	0	1	0	0	0	2	0	1	0	1	0
sigfit.EMu	1	0.6	2.60645	0.000358175	0.921236	0.000210139	0.685219	0.0005682	0.5	0	0.5	0	1	0	0	0	2	0	1	0	1	0
sigfit.EMu	2	0.1	2.6189	0.000341788	0.917605	0.000214686	0.701291	0.000556474	0.5	0	0.5	0	1	0	0	0	2	0	1	0	1	0
sigfit.EMu	2	0.2	2.61692	0.000230444	0.918829	0.000142188	0.698087	0.000372631	0.5	0	0.5	0	1	0	0	0	2	0	1	0	1	0
sigfit.EMu	2	0.3	2.58726	0.000259525	0.934858	0.000125118	0.652404	0.000384642	0.5	0	0.5	0	1	0	0	0	2	0	1	0	1	0
sigfit.EMu	2	0.6	2.491	0.000243139	0.968536	6.29922e-05	0.522459	0.000306126	0.5	0	0.5	0	2	0	0	0	2	0	1	0	1	0
sigfit.EMu	10	0.1	2.60681	0.000304128	0.924783	0.000171519	0.682029	0.000475646	0.5	0	0.5	0	1	0	0	0	2	0	1	0	1	0
sigfit.EMu	10	0.2	2.58705	0.000275975	0.935038	0.000132754	0.652014	0.000408729	0.5	0	0.5	0	1	0	0	0	2	0	1	0	1	0
sigfit.EMu	10	0.3	2.48311	0.000567622	0.970849	0.000138341	0.512256	0.000705963	0.5	0	0.5	0	2	0	0	0	2	0	1	0	1	0
sigfit.EMu	10	0.6	2.25239	6.13123e-05	0.999022	2.09321e-06	0.253365	6.34032e-05	0.5	0	0.5	0	2	0	0	0	2	0	1	0	1	0
sigfit.NMF	0.1	0.1	3.99437	4.2322e-05	0.995055	1.47859e-05	0.999317	3.28068e-05	1	0	1	0	1	0	1	0	2	0	0	0	0	0
sigfit.NMF	0.1	0.2	3.99363	2.89728e-05	0.993934	1.7826e-05	0.999698	1.82951e-05	1	0	1	0	1	0	1	0	2	0	0	0	0	0
sigfit.NMF	0.1	0.3	3.98387	9.40827e-05	0.983938	9.23347e-05	0.999929	7.89882e-06	1	0	1	0	1	0	1	0	2	0	0	0	0	0
sigfit.NMF	0.1	0.6	2.63324	0.000199089	0.7309	0.000354461	0.902342	0.000161901	0.5	0	0.5	0	0	0	1	0	2	0	1	0	1	0
sigfit.NMF	0.5	0.1	3.99537	1.71779e-05	0.99576	1.12536e-05	0.999613	2.03149e-05	1	0	1	0	1	0	1	0	2	0	0	0	0	0
sigfit.NMF	0.5	0.2	3.99566	2.16547e-05	0.995665	2.02757e-05	0.999991	3.40269e-06	1	0	1	0	1	0	1	0	2	0	0	0	0	0
sigfit.NMF	0.5	0.3	3.97722	0.000317255	0.994182	3.43337e-05	0.983033	0.00032986	1	0	1	0	1	0	1	0	2	0	0	0	0	0
sigfit.NMF	0.5	0.6	3.8886	0.000418955	0.985658	4.61844e-05	0.902944	0.000417447	1	0	1	0	1	0	1	0	2	0	0	0	0	0
sigfit.NMF	1	0.1	2.84875	0.000646409	0.996266	1.52065e-05	0.852489	0.000647342	0.5	0	0.5	0	1	0	0	0	2	0	1	0	1	0
sigfit.NMF	1	0.2	3.96418	0.000274895	0.996178	1.43738e-05	0.968	0.000279281	1	0	1	0	1	0	1	0	2	0	0	0	0	0
sigfit.NMF	1	0.3	2.85654	0.000311272	0.99633	1.12576e-05	0.860208	0.000311727	0.5	0	0.5	0	1	0	0	0	2	0	1	0	1	0
sigfit.NMF	1	0.6	2.60653	0.000462125	0.921192	0.000270859	0.685338	0.000732838	0.5	0	0.5	0	1	0	0	0	2	0	1	0	1	0
sigfit.NMF	2	0.1	2.61898	0.000245009	0.917555	0.000153969	0.701422	0.000398979	0.5	0	0.5	0	1	0	0	0	2	0	1	0	1	0
sigfit.NMF	2	0.2	2.6169	0.000302778	0.918841	0.000186656	0.698056	0.000489433	0.5	0	0.5	0	1	0	0	0	2	0	1	0	1	0
sigfit.NMF	2	0.3	2.58734	0.00029641	0.934821	0.00014331	0.652518	0.000439719	0.5	0	0.5	0	1	0	0	0	2	0	1	0	1	0
sigfit.NMF	2	0.6	2.49112	0.000274675	0.968504	7.02055e-05	0.522618	0.000344874	0.5	0	0.5	0	2	0	0	0	2	0	1	0	1	0
sigfit.NMF	10	0.1	2.60681	0.00021163	0.924783	0.000119373	0.682028	0.000331002	0.5	0	0.5	0	1	0	0	0	2	0	1	0	1	0
sigfit.NMF	10	0.2	2.58696	0.00029224	0.935084	0.000140817	0.651874	0.000433056	0.5	0	0.5	0	1	0	0	0	2	0	1	0	1	0
sigfit.NMF	10	0.3	2.48301	0.000758844	0.970872	0.000184693	0.512139	0.000943536	0.5	0	0.5	0	2	0	0	0	2	0	1	0	1	0
sigfit.NMF	10	0.6	2.2524	7.73689e-05	0.999022	2.53528e-06	0.253374	7.99018e-05	0.5	0	0.5	0	2	0	0	0	2	0	1	0	1	0
sigminer	0.1	0.1	3.99808	0	0.999998	0	0.998085	0	1	0	1	0	1	0	1	0	2	0	0	0	0	0
sigminer	0.1	0.2	3.99992	0	0.999995	0	0.999926	0	1	0	1	0	1	0	1	0	2	0	0	0	0	0
sigminer	0.1	0.3	3.99944	0	0.999976	0	0.999467	0	1	0	1	0	1	0	1	0	2	0	0	0	0	0
sigminer	0.1	0.6	3.98543	0	0.998295	0	0.987138	0	1	0	1	0	1	0	1	0	2	0	0	0	0	0
sigminer	0.5	0.1	3.99808	0	0.999999	0	0.998081	0	1	0	1	0	1	0	1	0	2	0	0	0	0	0
sigminer	0.5	0.2	3.99807	0	0.999999	0	0.99807	0	1	0	1	0	1	0	1	0	2	0	0	0	0	0
sigminer	0.5	0.3	3.99692	0	0.999999	0	0.996921	0	1	0	1	0	1	0	1	0	2	0	0	0	0	0
sigminer	0.5	0.6	3.90791	0	0.999984	0	0.907922	0	1	0	1	0	1	0	1	0	2	0	0	0	0	0
sigminer	1	0.1	3.99317	0	0.995918	0	0.99725	0	1	0	1	0	1	0	1	0	2	0	0	0	0	0
sigminer	1	0.2	3.99374	0	0.99596	0	0.997782	0	1	0	1	0	1	0	1	0	2	0	0	0	0	0
sigminer	1	0.3	3.99341	0	0.995906	0	0.997503	0	1	0	1	0	1	0	1	0	2	0	0	0	0	0
sigminer	1	0.6	3.99077	0	0.995089	0	0.99568	0	1	0	1	0	1	0	1	0	2	0	0	0	0	0
sigminer	2	0.1	3.99783	0	0.999995	0	0.997831	0	1	0	1	0	1	0	1	0	2	0	0	0	0	0
sigminer	2	0.2	3.99771	0	0.999988	0	0.997721	0	1	0	1	0	1	0	1	0	2	0	0	0	0	0
sigminer	2	0.3	3.99696	0	0.999877	0	0.997086	0	1	0	1	0	1	0	1	0	2	0	0	0	0	0
sigminer	2	0.6	3.99157	0	0.999391	0	0.992182	0	1	0	1	0	1	0	1	0	2	0	0	0	0	0
sigminer	10	0.1	3.99736	0	0.999995	0	0.99736	0	1	0	1	0	1	0	1	0	2	0	0	0	0	0
sigminer	10	0.2	3.99621	0	0.999991	0	0.996215	0	1	0	1	0	1	0	1	0	2	0	0	0	0	0
sigminer	10	0.3	3.99	0	0.999979	0	0.990019	0	1	0	1	0	1	0	1	0	2	0	0	0	0	0
sigminer	10	0.6	3.91246	0	0.99987	0	0.912587	0	1	0	1	0	1	0	1	0	2	0	0	0	0	0
signature.tools.lib	0.1	0.1	3.99404	0.000131465	0.995981	0.000122422	0.998057	6.32279e-05	1	0	1	0	1	0	1	0	2	0	0	0	0	0
signature.tools.lib	0.1	0.2	3.99351	0.000165244	0.995443	0.000151482	0.998071	6.64227e-05	1	0	1	0	1	0	1	0	2	0	0	0	0	0
signature.tools.lib	0.1	0.3	3.99016	0.000363569	0.992145	0.000378329	0.998019	8.12171e-05	1	0	1	0	1	0	1	0	2	0	0	0	0	0
signature.tools.lib	0.1	0.6	2.86355	0.00451163	0.865819	0.00449756	0.997729	0.000212253	0.5	0	0.5	0	0	0	1	0	2	0	1	0	1	0
signature.tools.lib	0.5	0.1	3.99565	0.000121207	0.996878	7.45317e-05	0.998771	9.05165e-05	1	0	1	0	1	0	1	0	2	0	0	0	0	0
signature.tools.lib	0.5	0.2	3.99637	0.000144302	0.996867	7.86938e-05	0.999507	9.28547e-05	1	0	1	0	1	0	1	0	2	0	0	0	0	0
signature.tools.lib	0.5	0.3	3.99383	0.000589814	0.996206	0.000124197	0.997621	0.000564911	1	0	1	0	1	0	1	0	2	0	0	0	0	0
signature.tools.lib	0.5	0.6	3.97118	0.00241229	0.992619	0.000530149	0.978565	0.00215678	1	0	1	0	1	0	1	0	2	0	0	0	0	0
signature.tools.lib	1	0.1	3.92008	0.00364704	0.998182	7.53657e-05	0.921897	0.00365361	1	0	1	0	1	0	1	0	2	0	0	0	0	0
signature.tools.lib	1	0.2	3.97893	0.00107799	0.997943	8.56745e-05	0.980984	0.00106769	1	0	1	0	1	0	1	0	2	0	0	0	0	0
signature.tools.lib	1	0.3	3.9179	0.00363829	0.998137	6.70296e-05	0.919768	0.0036376	1	0	1	0	1	0	1	0	2	0	0	0	0	0
signature.tools.lib	1	0.6	2.83466	0.00620913	0.99732	0.000119633	0.837345	0.00623597	0.5	0	0.5	0	1	0	0	0	2	0	1	0	1	0
signature.tools.lib	2	0.1	2.83173	0.0079855	0.999992	1.73573e-06	0.831741	0.00798563	0.5	0	0.5	0	1	0	0	0	2	0	1	0	1	0
signature.tools.lib	2	0.2	2.82988	0.00693995	0.999986	2.35812e-06	0.829893	0.0069409	0.5	0	0.5	0	1	0	0	0	2	0	1	0	1	0
signature.tools.lib	2	0.3	2.79386	0.00679891	0.999879	1.22198e-05	0.793977	0.00679628	0.5	0	0.5	0	1	0	0	0	2	0	1	0	1	0
signature.tools.lib	2	0.6	2.60844	0.00630552	0.922936	0.00361646	0.6855	0.00992023	0.5	0	0.5	0	1	0	0	0	2	0	1	0	1	0
signature.tools.lib	10	0.1	2.65847	0.028123	0.897639	0.0242638	0.760836	0.0071343	0.5	0	0.5	0	1	0	0	0	2	0	1	0	1	0
signature.tools.lib	10	0.2	2.63186	0.00427582	0.908497	0.00309676	0.723359	0.00737167	0.5	0	0.5	0	1	0	0	0	2	0	1	0	1	0
signature.tools.lib	10	0.3	2.57029	0.00481085	0.942161	0.00204827	0.628133	0.00685831	0.5	0	0.5	0	1	0	0	0	2	0	1	0	1	0
signature.tools.lib	10	0.6	2.30747	0.00574889	0.996016	0.000418928	0.311458	0.00616609	0.5	0	0.5	0	2	0	0	0	2	0	1	0	1	0
SignatureAnalyzer	0.1	0.1	3.99808	5.24951e-07	0.999998	1.99179e-09	0.998085	5.25128e-07	1	0	1	0	1	0	1	0	2	0	0	0	0	0
SignatureAnalyzer	0.1	0.2	3.99808	5.24951e-07	0.999998	1.99179e-09	0.998085	5.25128e-07	1	0	1	0	1	0	1	0	2	0	0	0	0	0
SignatureAnalyzer	0.1	0.3	3.99944	1.09211e-07	0.999976	2.22214e-09	0.999467	1.07857e-07	1	0	1	0	1	0	1	0	2	0	0	0	0	0
SignatureAnalyzer	0.1	0.6	3.98543	1.46952e-07	0.998295	5.38517e-08	0.987138	1.01644e-07	1	0	1	0	1	0	1	0	2	0	0	0	0	0
SignatureAnalyzer	0.5	0.1	3.99808	1.16929e-07	0.999999	8.78163e-10	0.998081	1.16691e-07	1	0	1	0	1	0	1	0	2	0	0	0	0	0
SignatureAnalyzer	0.5	0.2	3.99807	2.75274e-07	0.999999	1.2458e-09	0.998071	2.74892e-07	1	0	1	0	1	0	1	0	2	0	0	0	0	0
SignatureAnalyzer	0.5	0.3	3.99698	0.000269992	0.999999	8.90237e-08	0.996979	0.000269903	1	0	1	0	1	0	1	0	2	0	0	0	0	0
SignatureAnalyzer	0.5	0.6	3.90791	2.87415e-07	0.999984	7.06765e-09	0.907922	2.84947e-07	1	0	1	0	1	0	1	0	2	0	0	0	0	0
SignatureAnalyzer	1	0.1	3.99317	8.24656e-08	0.995918	6.97653e-08	0.99725	1.4109e-08	1	0	1	0	1	0	1	0	2	0	0	0	0	0
SignatureAnalyzer	1	0.2	3.99374	1.32179e-07	0.99596	1.27668e-07	0.997782	4.511e-09	1	0	1	0	1	0	1	0	2	0	0	0	0	0
SignatureAnalyzer	1	0.3	3.99341	1.14105e-07	0.995906	1.03645e-07	0.997503	1.04617e-08	1	0	1	0	1	0	1	0	2	0	0	0	0	0
SignatureAnalyzer	1	0.6	3.99077	4.89713e-07	0.995088	4.39587e-08	0.995679	4.74645e-07	1	0	1	0	1	0	1	0	2	0	0	0	0	0
SignatureAnalyzer	2	0.1	3.99782	8.60861e-07	0.999995	7.07268e-11	0.997829	8.60791e-07	1	0	1	0	1	0	1	0	2	0	0	0	0	0
SignatureAnalyzer	2	0.2	3.99771	1.43634e-07	0.999988	2.77595e-11	0.997719	1.43607e-07	1	0	1	0	1	0	1	0	2	0	0	0	0	0
SignatureAnalyzer	2	0.3	3.99696	7.62084e-07	0.999877	1.0254e-08	0.997083	7.69912e-07	1	0	1	0	1	0	1	0	2	0	0	0	0	0
SignatureAnalyzer	2	0.6	3.99157	3.88925e-06	0.999391	1.12366e-08	0.992178	3.89097e-06	1	0	1	0	1	0	1	0	2	0	0	0	0	0
SignatureAnalyzer	10	0.1	3.99735	2.73713e-07	0.999995	1.5575e-10	0.997358	2.73674e-07	1	0	1	0	1	0	1	0	2	0	0	0	0	0
SignatureAnalyzer	10	0.2	3.9962	6.70175e-07	0.999991	5.09748e-10	0.996212	6.69756e-07	1	0	1	0	1	0	1	0	2	0	0	0	0	0
SignatureAnalyzer	10	0.3	3.98999	2.18348e-06	0.999979	2.3217e-09	0.990016	2.18115e-06	1	0	1	0	1	0	1	0	2	0	0	0	0	0
SignatureAnalyzer	10	0.6	3.91245	1.16197e-06	0.99987	1.06635e-09	0.912585	1.16091e-06	1	0	1	0	1	0	1	0	2	0	0	0	0	0
signeR	0.1	0.1	3.99546	0.000152355	0.995643	0.000150407	0.999818	4.38026e-05	1	0	1	0	1	0	1	0	2	0	0	0	0	0
signeR	0.1	0.2	3.9952	0.000277963	0.995227	0.000271284	0.999975	1.72663e-05	1	0	1	0	1	0	1	0	2	0	0	0	0	0
signeR	0.1	0.3	3.99066	0.000511517	0.990898	0.000527306	0.999759	7.20382e-05	1	0	1	0	1	0	1	0	2	0	0	0	0	0
signeR	0.1	0.6	2.68018	0.0510543	0.767762	0.00524998	0.91242	0.0469034	0.5	0	0.5	0	0	0	1	0	2	0	1	0	1	0
signeR	0.5	0.1	3.99497	0.000332197	0.995918	0.000114168	0.999054	0.000270274	1	0	1	0	1	0	1	0	2	0	0	0	0	0
signeR	0.5	0.2	3.99537	0.00021442	0.995656	0.000125631	0.999715	0.000194473	1	0	1	0	1	0	1	0	2	0	0	0	0	0
signeR	0.5	0.3	3.98647	0.00175712	0.994534	0.000185533	0.991938	0.00172772	1	0	1	0	1	0	1	0	2	0	0	0	0	0
signeR	0.5	0.6	3.89974	0.0038582	0.986769	0.000289892	0.912969	0.00395182	1	0	1	0	1	0	1	0	2	0	0	0	0	0
signeR	1	0.1	3.80788	0.312248	0.996314	8.51692e-05	0.911562	0.00900516	0.95	0.153897	0.95	0.153897	1	0	0.9	0.307794	2	0	0.1	0.307794	0.1	0.307794
signeR	1	0.2	3.97531	0.00229208	0.996176	9.23332e-05	0.979138	0.00231852	1	0	1	0	1	0	1	0	2	0	0	0	0	0
signeR	1	0.3	3.09031	0.417978	0.996343	7.31273e-05	0.89397	0.00956789	0.6	0.205196	0.6	0.205196	1	0	0.2	0.410391	2	0	0.8	0.410391	0.8	0.410391
signeR	1	0.6	2.62515	0.00421603	0.909559	0.00296796	0.715588	0.00718311	0.5	0	0.5	0	1	0	0	0	2	0	1	0	1	0
signeR	2	0.1	2.61992	0.00303328	0.916935	0.00191373	0.702982	0.00494688	0.5	0	0.5	0	1	0	0	0	2	0	1	0	1	0
signeR	2	0.2	2.61622	0.00224369	0.919245	0.00137407	0.696973	0.00361767	0.5	0	0.5	0	1	0	0	0	2	0	1	0	1	0
signeR	2	0.3	2.59155	0.00208679	0.932771	0.00103538	0.658781	0.00312213	0.5	0	0.5	0	1	0	0	0	2	0	1	0	1	0
signeR	2	0.6	2.49579	0.00260481	0.967346	0.000692609	0.528444	0.00329729	0.5	0	0.5	0	2	0	0	0	2	0	1	0	1	0
signeR	10	0.1	2.61457	0.0033829	0.920222	0.00203634	0.694351	0.00541899	0.5	0	0.5	0	1	0	0	0	2	0	1	0	1	0
signeR	10	0.2	2.605	0.00465176	0.925694	0.00262021	0.679305	0.00727172	0.5	0	0.5	0	1	0	0	0	2	0	1	0	1	0
signeR	10	0.3	2.54152	0.00508777	0.953636	0.00180288	0.587886	0.00689027	0.5	0	0.5	0	1.9	0.307794	0	0	2	0	1	0	1	0
signeR	10	0.6	2.26061	0.00133336	0.998716	5.15038e-05	0.261889	0.00138482	0.5	0	0.5	0	2	0	0	0	2	0	1	0	1	0
SigProExtractor	0.1	0.1	3.99271	9.51645e-06	0.994611	8.47095e-06	0.998096	5.48227e-06	1	0	1	0	1	0	1	0	2	0	0	0	0	0
SigProExtractor	0.1	0.2	3.99002	1.82885e-05	0.991942	1.66661e-05	0.99808	5.30872e-06	1	0	1	0	1	0	1	0	2	0	0	0	0	0
SigProExtractor	0.1	0.3	3.99912	1.16922e-05	0.999312	1.14469e-05	0.99981	3.64608e-06	1	0	1	0	1	0	1	0	2	0	0	0	0	0
SigProExtractor	0.1	0.6	3.97802	0.000219822	0.980232	0.00021459	0.997784	1.96326e-05	1	0	1	0	1	0	1	0	2	0	0	0	0	0
SigProExtractor	0.5	0.1	3.99371	1.05255e-05	0.995613	8.22448e-06	0.998099	6.78474e-06	1	0	1	0	1	0	1	0	2	0	0	0	0	0
SigProExtractor	0.5	0.2	3.99355	1.12908e-05	0.995458	7.87729e-06	0.998094	7.17849e-06	1	0	1	0	1	0	1	0	2	0	0	0	0	0
SigProExtractor	0.5	0.3	3.99211	2.04659e-05	0.994134	1.09904e-05	0.997979	1.74879e-05	1	0	1	0	1	0	1	0	2	0	0	0	0	0
SigProExtractor	0.5	0.6	3.98439	4.26007e-05	0.98641	2.59751e-05	0.997976	2.81494e-05	1	0	1	0	1	0	1	0	2	0	0	0	0	0
SigProExtractor	1	0.1	3.99426	2.49503e-05	0.996231	4.93551e-06	0.998029	2.32004e-05	1	0	1	0	1	0	1	0	2	0	0	0	0	0
SigProExtractor	1	0.2	3.9941	2.43044e-05	0.996057	6.47944e-06	0.99804	1.95744e-05	1	0	1	0	1	0	1	0	2	0	0	0	0	0
SigProExtractor	1	0.3	3.99436	2.30466e-05	0.996305	6.50445e-06	0.998059	2.10132e-05	1	0	1	0	1	0	1	0	2	0	0	0	0	0
SigProExtractor	1	0.6	3.99306	4.23918e-05	0.995172	6.76343e-06	0.997891	3.89901e-05	1	0	1	0	1	0	1	0	2	0	0	0	0	0
SigProExtractor	2	0.1	3.99747	2.73274e-05	0.999987	1.22682e-07	0.997486	2.72686e-05	1	0	1	0	1	0	1	0	2	0	0	0	0	0
SigProExtractor	2	0.2	3.99735	2.73414e-05	0.999973	1.38604e-07	0.997374	2.73083e-05	1	0	1	0	1	0	1	0	2	0	0	0	0	0
SigProExtractor	2	0.3	3.9966	4.77102e-05	0.999798	8.29314e-07	0.996804	4.73745e-05	1	0	1	0	1	0	1	0	2	0	0	0	0	0
SigProExtractor	2	0.6	3.99217	8.16559e-05	0.998979	2.70368e-06	0.993192	8.04347e-05	1	0	1	0	1	0	1	0	2	0	0	0	0	0
SigProExtractor	10	0.1	3.99684	2.629e-05	0.999988	7.04868e-08	0.996852	2.6297e-05	1	0	1	0	1	0	1	0	2	0	0	0	0	0
SigProExtractor	10	0.2	3.99598	5.14413e-05	0.999982	1.35557e-07	0.995999	5.1383e-05	1	0	1	0	1	0	1	0	2	0	0	0	0	0
SigProExtractor	10	0.3	3.9929	0.000290949	0.999971	1.93496e-07	0.992932	0.000290973	1	0	1	0	1	0	1	0	2	0	0	0	0	0
SigProExtractor	10	0.6	2.46576	0.00884644	0.96892	0.00258795	0.496844	0.0114332	0.5	0	0.5	0	2	0	0	0	2	0	1	0	1	0
SomaticSignatures.NMF	0.1	0.1	3.99405	0.000269013	0.995797	0.000155641	0.99825	0.000183215	1	0	1	0	1	0	1	0	2	0	0	0	0	0
SomaticSignatures.NMF	0.1	0.2	3.9934	0.000145883	0.995216	4.24592e-05	0.998187	0.000136948	1	0	1	0	1	0	1	0	2	0	0	0	0	0
SomaticSignatures.NMF	0.1	0.3	3.9902	9.92391e-05	0.992084	9.49123e-05	0.998116	5.27334e-05	1	0	1	0	1	0	1	0	2	0	0	0	0	0
SomaticSignatures.NMF	0.1	0.6	2.8552	0.0121233	0.856845	0.0121815	0.998356	0.000330535	0.5	0	0.5	0	0	0	1	0	2	0	1	0	1	0
SomaticSignatures.NMF	0.5	0.1	3.99601	0.000568656	0.996528	0.000427548	0.999482	0.00050702	1	0	1	0	1	0	1	0	2	0	0	0	0	0
SomaticSignatures.NMF	0.5	0.2	3.99626	0.00055814	0.996561	0.000535034	0.999702	0.000386904	1	0	1	0	1	0	1	0	2	0	0	0	0	0
SomaticSignatures.NMF	0.5	0.3	3.99215	0.00234162	0.995694	0.00036028	0.996453	0.00231427	1	0	1	0	1	0	1	0	2	0	0	0	0	0
SomaticSignatures.NMF	0.5	0.6	3.96422	0.0221421	0.992626	0.000516217	0.971596	0.0221162	1	0	1	0	1	0	1	0	2	0	0	0	0	0
SomaticSignatures.NMF	1	0.1	3.5617	0.504239	0.998226	0.000643333	0.913475	0.0278	0.825	0.24468	0.825	0.24468	1	0	0.65	0.48936	2	0	0.35	0.48936	0.35	0.48936
SomaticSignatures.NMF	1	0.2	3.97812	0.00495817	0.997884	0.000632236	0.980239	0.00475777	1	0	1	0	1	0	1	0	2	0	0	0	0	0
SomaticSignatures.NMF	1	0.3	3.41213	0.535097	0.998028	0.000623513	0.914102	0.0308804	0.75	0.256495	0.75	0.256495	1	0	0.5	0.512989	2	0	0.5	0.512989	0.5	0.512989
SomaticSignatures.NMF	1	0.6	2.97871	0.417045	0.991709	0.02435	0.837005	0.0552961	0.575	0.183174	0.575	0.183174	1	0	0.15	0.366348	2	0	0.85	0.366348	0.85	0.366348
SomaticSignatures.NMF	2	0.1	2.97266	0.506414	0.959187	0.046527	0.813469	0.0933412	0.6	0.205196	0.6	0.205196	1	0	0.2	0.410391	2	0	0.8	0.410391	0.8	0.410391
SomaticSignatures.NMF	2	0.2	3.03572	0.543569	0.961792	0.0485173	0.823928	0.090867	0.625	0.222131	0.625	0.222131	1	0	0.25	0.444262	2	0	0.75	0.444262	0.75	0.444262
SomaticSignatures.NMF	2	0.3	2.84583	0.398006	0.95843	0.0428773	0.7874	0.0980524	0.55	0.153897	0.55	0.153897	1	0	0.1	0.307794	2	0	0.9	0.307794	0.9	0.307794
SomaticSignatures.NMF	2	0.6	2.67652	0.318841	0.942396	0.0315371	0.684129	0.100937	0.525	0.111803	0.525	0.111803	1.1	0.307794	0.05	0.223607	2	0	0.95	0.223607	0.95	0.223607
SomaticSignatures.NMF	10	0.1	2.74133	0.307525	0.93874	0.0419587	0.752587	0.0758004	0.525	0.111803	0.525	0.111803	1	0	0.05	0.223607	2	0	0.95	0.223607	0.95	0.223607
SomaticSignatures.NMF	10	0.2	2.69146	0.309479	0.927914	0.0261331	0.713542	0.0726742	0.525	0.111803	0.525	0.111803	1	0	0.05	0.223607	2	0	0.95	0.223607	0.95	0.223607
SomaticSignatures.NMF	10	0.3	2.62721	0.318401	0.950822	0.0116253	0.626391	0.0833015	0.525	0.111803	0.525	0.111803	1	0	0.05	0.223607	2	0	0.95	0.223607	0.95	0.223607
SomaticSignatures.NMF	10	0.6	2.32104	0.130631	0.997124	0.00150784	0.323913	0.13019	0.5	0	0.5	0	1.95	0.223607	0	0	2	0	1	0	1	0
TCSM	0.1	0.1	3.99842	0	0.999963	0	0.998461	0	1	0	1	0	1	0	1	0	2	0	0	0	0	0
TCSM	0.1	0.2	3.99749	0	0.99894	0	0.998554	0	1	0	1	0	1	0	1	0	2	0	0	0	0	0
TCSM	0.1	0.3	3.99762	0	0.999169	0	0.99845	0	1	0	1	0	1	0	1	0	2	0	0	0	0	0
TCSM	0.1	0.6	2.85454	0	0.856228	0	0.998314	0	0.5	0	0.5	0	0	0	1	0	2	0	1	0	1	0
TCSM	0.5	0.1	3.99844	0	0.999848	0	0.998594	0	1	0	1	0	1	0	1	0	2	0	0	0	0	0
TCSM	0.5	0.2	3.99861	0	0.999924	0	0.998681	0	1	0	1	0	1	0	1	0	2	0	0	0	0	0
TCSM	0.5	0.3	3.99753	0	0.999247	0	0.998287	0	1	0	1	0	1	0	1	0	2	0	0	0	0	0
TCSM	0.5	0.6	3.99731	0	0.999513	0	0.997793	0	1	0	1	0	1	0	1	0	2	0	0	0	0	0
TCSM	1	0.1	3.99642	0	0.998774	0	0.997646	0	1	0	1	0	1	0	1	0	2	0	0	0	0	0
TCSM	1	0.2	3.99547	0	0.997913	0	0.99756	0	1	0	1	0	1	0	1	0	2	0	0	0	0	0
TCSM	1	0.3	3.99559	0	0.998154	0	0.99744	0	1	0	1	0	1	0	1	0	2	0	0	0	0	0
TCSM	1	0.6	3.99565	0	0.99769	0	0.997956	0	1	0	1	0	1	0	1	0	2	0	0	0	0	0
TCSM	2	0.1	3.99298	0	0.999962	0	0.993019	0	1	0	1	0	1	0	1	0	2	0	0	0	0	0
TCSM	2	0.2	3.99304	0	0.999943	0	0.993097	0	1	0	1	0	1	0	1	0	2	0	0	0	0	0
TCSM	2	0.3	3.99214	0	0.999605	0	0.992536	0	1	0	1	0	1	0	1	0	2	0	0	0	0	0
TCSM	2	0.6	3.98735	0	0.998654	0	0.988696	0	1	0	1	0	1	0	1	0	2	0	0	0	0	0
TCSM	10	0.1	3.98924	0	0.999973	0	0.989263	0	1	0	1	0	1	0	1	0	2	0	0	0	0	0
TCSM	10	0.2	3.98767	0	0.999967	0	0.9877	0	1	0	1	0	1	0	1	0	2	0	0	0	0	0
TCSM	10	0.3	3.98364	0	0.999947	0	0.983691	0	1	0	1	0	1	0	1	0	2	0	0	0	0	0
TCSM	10	0.6	2.43869	0	0.937917	0	0.500769	0	0.5	0	0.5	0	1	0	0	0	2	0	1	0	1	0

## Sheet: Table S8
Supplementary Table S8 Four approaches based on the R NMF implementation of the Brunet algorithm generate the same results for the same values of nrun, starting random seed, and "pseudocount" when K is specified as 2.
Method	nrun	pseudocount	Composite measure				Cosine similarity to SBS1				Cosine similarity to SBS5				PPV				TPR				Number of extracted signatures with cosine similarity to SBS1 > 0.9			Number of extracted signatures with cosine similarity to SBS5 > 0.9			Total number of extracted signatures
			Mean	Median	SD		Mean	Median	SD		Mean	Median	SD		Mean	Median	SD		Mean	Median	SD		Mean	SD		Mean	SD		Mean	Median	SD
mutSpec.NMF	1	10-4	3.25135	2.88357	0.685035		0.968833	0.995528	0.0416327		0.832519	0.89876	0.193282		0.725	0.5	0.255209		0.725	0.5	0.255209		1	0.324443		0.5	0.512989		2	2	0
MutationalPatterns			3.25135	2.88357	0.685035		0.968833	0.995528	0.0416327		0.832519	0.89876	0.193282		0.725	0.5	0.255209		0.725	0.5	0.255209		1	0.324443		0.5	0.512989		2	2	0
SomaticSignatures.NMF			3.25135	2.88357	0.685035		0.968833	0.995528	0.0416327		0.832519	0.89876	0.193282		0.725	0.5	0.255209		0.725	0.5	0.255209		1	0.324443		0.5	0.512989		2	2	0
maftools			3.25135	2.88357	0.685035		0.968833	0.995528	0.0416327		0.832519	0.89876	0.193282		0.725	0.5	0.255209		0.725	0.5	0.255209		1	0.324443		0.5	0.512989		2	2	0
mutSpec.NMF	200	10-4	3.44072	3.94853	0.679374		0.972177	0.99603	0.0392398		0.868548	0.964678	0.180995		0.8	1	0.251312		0.8	1	0.251312		1	0.324443		0.65	0.48936		2	2	0
MutationalPatterns			3.44072	3.94853	0.679374		0.972177	0.99603	0.0392398		0.868548	0.964678	0.180995		0.8	1	0.251312		0.8	1	0.251312		1	0.324443		0.65	0.48936		2	2	0
SomaticSignatures.NMF			3.44072	3.94853	0.679374		0.972177	0.99603	0.0392398		0.868548	0.964678	0.180995		0.8	1	0.251312		0.8	1	0.251312		1	0.324443		0.65	0.48936		2	2	0
maftools			(omitted because not reasonably feasible to change nrun)

## Sheet: Table S9
Supplementary Table S9 Summaries of extraction results for comparing MutationalPatterns with mutSpec.NMF. This table corresponds to Supplementary Fig. S16.
Notes: Sim_to_SBS1: Cosine similarity to SBS1 Sim_to_SBS5: Cosine similarity to SBS5 N_SBS1_like: Number of extracted signatures with cosine similarity to SBS1 > 0.9 N_SBS5_like: Number of extracted signatures with cosine similarity to SBS5 > 0.9 N_sigs: Total number of extracted signatures FN: Number of false negatives FP: Number of false positives
Method	SBS1_SBS5_ratio	Rsq	Random seed number	Composite	Sim_to_SBS1	Sim_to_SBS5	PPV	TPR	N_SBS1_like	N_SBS5_like	N_sigs	FN	FP
mutSpec.NMF	0.1	0.1	1	3.99482	0.996482	0.998334	1	1	1	1	2	0	0
mutSpec.NMF	0.1	0.1	691	3.99581	0.997278	0.998534	1	1	1	1	2	0	0
mutSpec.NMF	0.1	0.1	1999	3.99574	0.996895	0.998846	1	1	1	1	2	0	0
mutSpec.NMF	0.1	0.1	3511	3.99521	0.996941	0.998269	1	1	1	1	2	0	0
mutSpec.NMF	0.1	0.1	8009	3.99569	0.996998	0.99869	1	1	1	1	2	0	0
mutSpec.NMF	0.1	0.1	9902	3.99534	0.996966	0.998375	1	1	1	1	2	0	0
mutSpec.NMF	0.1	0.1	10163	3.9972	0.998466	0.998739	1	1	1	1	2	0	0
mutSpec.NMF	0.1	0.1	10509	3.99653	0.997137	0.999392	1	1	1	1	2	0	0
mutSpec.NMF	0.1	0.1	14476	3.99678	0.998482	0.998295	1	1	1	1	2	0	0
mutSpec.NMF	0.1	0.1	20897	3.99501	0.996546	0.998464	1	1	1	1	2	0	0
mutSpec.NMF	0.1	0.1	27847	3.99511	0.996619	0.998488	1	1	1	1	2	0	0
mutSpec.NMF	0.1	0.1	34637	3.99521	0.997076	0.998134	1	1	1	1	2	0	0
mutSpec.NMF	0.1	0.1	49081	3.99565	0.997151	0.998496	1	1	1	1	2	0	0
mutSpec.NMF	0.1	0.1	75679	3.9966	0.99833	0.99827	1	1	1	1	2	0	0
mutSpec.NMF	0.1	0.1	103333	3.99616	0.996959	0.999203	1	1	1	1	2	0	0
mutSpec.NMF	0.1	0.1	145879	3.99555	0.996513	0.999032	1	1	1	1	2	0	0
mutSpec.NMF	0.1	0.1	200437	3.99572	0.997396	0.998329	1	1	1	1	2	0	0
mutSpec.NMF	0.1	0.1	310111	3.99654	0.998364	0.998175	1	1	1	1	2	0	0
mutSpec.NMF	0.1	0.1	528401	3.99571	0.997158	0.998549	1	1	1	1	2	0	0
mutSpec.NMF	0.1	0.1	1076753	3.99559	0.997081	0.998511	1	1	1	1	2	0	0
mutSpec.NMF	0.1	0.2	1	3.9942	0.99593	0.998269	1	1	1	1	2	0	0
mutSpec.NMF	0.1	0.2	691	3.99433	0.995948	0.998383	1	1	1	1	2	0	0
mutSpec.NMF	0.1	0.2	1999	3.99428	0.996037	0.998243	1	1	1	1	2	0	0
mutSpec.NMF	0.1	0.2	3511	3.99435	0.995949	0.998404	1	1	1	1	2	0	0
mutSpec.NMF	0.1	0.2	8009	3.99484	0.995886	0.99895	1	1	1	1	2	0	0
mutSpec.NMF	0.1	0.2	9902	3.9946	0.996176	0.998429	1	1	1	1	2	0	0
mutSpec.NMF	0.1	0.2	10163	3.99551	0.9968	0.998711	1	1	1	1	2	0	0
mutSpec.NMF	0.1	0.2	10509	3.99447	0.995927	0.998547	1	1	1	1	2	0	0
mutSpec.NMF	0.1	0.2	14476	3.99396	0.995881	0.99808	1	1	1	1	2	0	0
mutSpec.NMF	0.1	0.2	20897	3.99454	0.996042	0.998494	1	1	1	1	2	0	0
mutSpec.NMF	0.1	0.2	27847	3.99474	0.995952	0.99879	1	1	1	1	2	0	0
mutSpec.NMF	0.1	0.2	34637	3.99672	0.998432	0.998284	1	1	1	1	2	0	0
mutSpec.NMF	0.1	0.2	49081	3.99586	0.996187	0.999669	1	1	1	1	2	0	0
mutSpec.NMF	0.1	0.2	75679	3.99415	0.995959	0.998195	1	1	1	1	2	0	0
mutSpec.NMF	0.1	0.2	103333	3.99563	0.99662	0.999015	1	1	1	1	2	0	0
mutSpec.NMF	0.1	0.2	145879	3.99419	0.99594	0.998249	1	1	1	1	2	0	0
mutSpec.NMF	0.1	0.2	200437	3.99421	0.995939	0.998269	1	1	1	1	2	0	0
mutSpec.NMF	0.1	0.2	310111	3.99494	0.996736	0.998206	1	1	1	1	2	0	0
mutSpec.NMF	0.1	0.2	528401	3.99409	0.995946	0.998142	1	1	1	1	2	0	0
mutSpec.NMF	0.1	0.2	1076753	3.99558	0.995935	0.999645	1	1	1	1	2	0	0
mutSpec.NMF	0.1	0.3	1	3.99077	0.992201	0.998565	1	1	1	1	2	0	0
mutSpec.NMF	0.1	0.3	691	3.99035	0.992203	0.998143	1	1	1	1	2	0	0
mutSpec.NMF	0.1	0.3	1999	3.99033	0.992203	0.998128	1	1	1	1	2	0	0
mutSpec.NMF	0.1	0.3	3511	3.99043	0.992203	0.998223	1	1	1	1	2	0	0
mutSpec.NMF	0.1	0.3	8009	3.99064	0.992203	0.998435	1	1	1	1	2	0	0
mutSpec.NMF	0.1	0.3	9902	3.99102	0.99221	0.998812	1	1	1	1	2	0	0
mutSpec.NMF	0.1	0.3	10163	3.99064	0.992364	0.998276	1	1	1	1	2	0	0
mutSpec.NMF	0.1	0.3	10509	3.99056	0.992204	0.998353	1	1	1	1	2	0	0
mutSpec.NMF	0.1	0.3	14476	3.9903	0.992203	0.998096	1	1	1	1	2	0	0
mutSpec.NMF	0.1	0.3	20897	3.99051	0.992199	0.998314	1	1	1	1	2	0	0
mutSpec.NMF	0.1	0.3	27847	3.99048	0.9922	0.998281	1	1	1	1	2	0	0
mutSpec.NMF	0.1	0.3	34637	3.99331	0.995117	0.998189	1	1	1	1	2	0	0
mutSpec.NMF	0.1	0.3	49081	3.99138	0.992202	0.999182	1	1	1	1	2	0	0
mutSpec.NMF	0.1	0.3	75679	3.99069	0.992207	0.998485	1	1	1	1	2	0	0
mutSpec.NMF	0.1	0.3	103333	3.99069	0.992234	0.99846	1	1	1	1	2	0	0
mutSpec.NMF	0.1	0.3	145879	3.99083	0.992201	0.998631	1	1	1	1	2	0	0
mutSpec.NMF	0.1	0.3	200437	3.99034	0.992205	0.998137	1	1	1	1	2	0	0
mutSpec.NMF	0.1	0.3	310111	3.99108	0.992206	0.998877	1	1	1	1	2	0	0
mutSpec.NMF	0.1	0.3	528401	3.99028	0.992203	0.998072	1	1	1	1	2	0	0
mutSpec.NMF	0.1	0.3	1076753	3.99056	0.992203	0.998357	1	1	1	1	2	0	0
mutSpec.NMF	0.1	0.6	1	3.93132	0.932995	0.998329	1	1	1	1	2	0	0
mutSpec.NMF	0.1	0.6	691	3.90631	0.907897	0.998418	1	1	1	1	2	0	0
mutSpec.NMF	0.1	0.6	1999	2.89117	0.892996	0.99817	0.5	0.5	0	1	2	1	1
mutSpec.NMF	0.1	0.6	3511	3.89931	0.90104	0.998266	1	1	1	1	2	0	0
mutSpec.NMF	0.1	0.6	8009	3.89856	0.900017	0.998541	1	1	1	1	2	0	0
mutSpec.NMF	0.1	0.6	9902	3.93365	0.934597	0.999057	1	1	1	1	2	0	0
mutSpec.NMF	0.1	0.6	10163	3.90022	0.901236	0.998981	1	1	1	1	2	0	0
mutSpec.NMF	0.1	0.6	10509	3.90054	0.900679	0.999857	1	1	1	1	2	0	0
mutSpec.NMF	0.1	0.6	14476	2.89579	0.89764	0.998146	0.5	0.5	0	1	2	1	1
mutSpec.NMF	0.1	0.6	20897	3.91501	0.916819	0.998187	1	1	1	1	2	0	0
mutSpec.NMF	0.1	0.6	27847	3.93048	0.932004	0.998476	1	1	1	1	2	0	0
mutSpec.NMF	0.1	0.6	34637	3.92315	0.924798	0.998354	1	1	1	1	2	0	0
mutSpec.NMF	0.1	0.6	49081	2.88805	0.889691	0.998358	0.5	0.5	0	1	2	1	1
mutSpec.NMF	0.1	0.6	75679	2.89445	0.895507	0.998946	0.5	0.5	0	1	2	1	1
mutSpec.NMF	0.1	0.6	103333	3.92005	0.921235	0.998815	1	1	1	1	2	0	0
mutSpec.NMF	0.1	0.6	145879	3.91063	0.91245	0.998179	1	1	1	1	2	0	0
mutSpec.NMF	0.1	0.6	200437	3.89836	0.900148	0.998209	1	1	1	1	2	0	0
mutSpec.NMF	0.1	0.6	310111	3.90758	0.908801	0.99878	1	1	1	1	2	0	0
mutSpec.NMF	0.1	0.6	528401	3.89824	0.900028	0.998216	1	1	1	1	2	0	0
mutSpec.NMF	0.1	0.6	1076753	2.89583	0.897272	0.998559	0.5	0.5	0	1	2	1	1
mutSpec.NMF	0.5	0.1	1	3.99702	0.997047	0.999971	1	1	1	1	2	0	0
mutSpec.NMF	0.5	0.1	691	3.99635	0.996714	0.999641	1	1	1	1	2	0	0
mutSpec.NMF	0.5	0.1	1999	3.99755	0.997587	0.999961	1	1	1	1	2	0	0
mutSpec.NMF	0.5	0.1	3511	3.99663	0.996701	0.999929	1	1	1	1	2	0	0
mutSpec.NMF	0.5	0.1	8009	3.9969	0.996932	0.999965	1	1	1	1	2	0	0
mutSpec.NMF	0.5	0.1	9902	3.99651	0.996717	0.999794	1	1	1	1	2	0	0
mutSpec.NMF	0.5	0.1	10163	3.99511	0.99659	0.99852	1	1	1	1	2	0	0
mutSpec.NMF	0.5	0.1	10509	3.99531	0.996641	0.998673	1	1	1	1	2	0	0
mutSpec.NMF	0.5	0.1	14476	3.99526	0.996692	0.998573	1	1	1	1	2	0	0
mutSpec.NMF	0.5	0.1	20897	3.99645	0.996623	0.99983	1	1	1	1	2	0	0
mutSpec.NMF	0.5	0.1	27847	3.9972	0.99724	0.999961	1	1	1	1	2	0	0
mutSpec.NMF	0.5	0.1	34637	3.99811	0.998143	0.999968	1	1	1	1	2	0	0
mutSpec.NMF	0.5	0.1	49081	3.99662	0.99669	0.999934	1	1	1	1	2	0	0
mutSpec.NMF	0.5	0.1	75679	3.99489	0.996549	0.998338	1	1	1	1	2	0	0
mutSpec.NMF	0.5	0.1	103333	3.99476	0.996667	0.998092	1	1	1	1	2	0	0
mutSpec.NMF	0.5	0.1	145879	3.99569	0.996714	0.998974	1	1	1	1	2	0	0
mutSpec.NMF	0.5	0.1	200437	3.99588	0.996678	0.999203	1	1	1	1	2	0	0
mutSpec.NMF	0.5	0.1	310111	3.99667	0.996729	0.999943	1	1	1	1	2	0	0
mutSpec.NMF	0.5	0.1	528401	3.99543	0.996552	0.998883	1	1	1	1	2	0	0
mutSpec.NMF	0.5	0.1	1076753	3.99739	0.997424	0.999961	1	1	1	1	2	0	0
mutSpec.NMF	0.5	0.2	1	3.99652	0.996531	0.999988	1	1	1	1	2	0	0
mutSpec.NMF	0.5	0.2	691	3.99644	0.996496	0.999948	1	1	1	1	2	0	0
mutSpec.NMF	0.5	0.2	1999	3.9965	0.996502	0.999996	1	1	1	1	2	0	0
mutSpec.NMF	0.5	0.2	3511	3.99642	0.996428	0.999993	1	1	1	1	2	0	0
mutSpec.NMF	0.5	0.2	8009	3.99646	0.996463	0.999993	1	1	1	1	2	0	0
mutSpec.NMF	0.5	0.2	9902	3.99657	0.996578	0.999994	1	1	1	1	2	0	0
mutSpec.NMF	0.5	0.2	10163	3.99644	0.996445	0.999995	1	1	1	1	2	0	0
mutSpec.NMF	0.5	0.2	10509	3.9964	0.996402	0.999994	1	1	1	1	2	0	0
mutSpec.NMF	0.5	0.2	14476	3.99588	0.996367	0.999509	1	1	1	1	2	0	0
mutSpec.NMF	0.5	0.2	20897	3.9964	0.996411	0.999994	1	1	1	1	2	0	0
mutSpec.NMF	0.5	0.2	27847	3.9965	0.996505	0.999993	1	1	1	1	2	0	0
mutSpec.NMF	0.5	0.2	34637	3.99654	0.996549	0.999991	1	1	1	1	2	0	0
mutSpec.NMF	0.5	0.2	49081	3.99748	0.997488	0.999989	1	1	1	1	2	0	0
mutSpec.NMF	0.5	0.2	75679	3.99626	0.99628	0.999975	1	1	1	1	2	0	0
mutSpec.NMF	0.5	0.2	103333	3.99754	0.997565	0.999975	1	1	1	1	2	0	0
mutSpec.NMF	0.5	0.2	145879	3.99649	0.996521	0.999965	1	1	1	1	2	0	0
mutSpec.NMF	0.5	0.2	200437	3.99625	0.996303	0.999948	1	1	1	1	2	0	0
mutSpec.NMF	0.5	0.2	310111	3.99634	0.996483	0.999856	1	1	1	1	2	0	0
mutSpec.NMF	0.5	0.2	528401	3.99634	0.996363	0.999977	1	1	1	1	2	0	0
mutSpec.NMF	0.5	0.2	1076753	3.99615	0.996415	0.999732	1	1	1	1	2	0	0
mutSpec.NMF	0.5	0.3	1	3.99462	0.996358	0.998262	1	1	1	1	2	0	0
mutSpec.NMF	0.5	0.3	691	3.99557	0.99622	0.999352	1	1	1	1	2	0	0
mutSpec.NMF	0.5	0.3	1999	3.99755	0.998017	0.999538	1	1	1	1	2	0	0
mutSpec.NMF	0.5	0.3	3511	3.9948	0.996683	0.998117	1	1	1	1	2	0	0
mutSpec.NMF	0.5	0.3	8009	3.99704	0.997204	0.999832	1	1	1	1	2	0	0
mutSpec.NMF	0.5	0.3	9902	3.99704	0.997072	0.99997	1	1	1	1	2	0	0
mutSpec.NMF	0.5	0.3	10163	3.99594	0.996458	0.999484	1	1	1	1	2	0	0
mutSpec.NMF	0.5	0.3	10509	3.99641	0.996786	0.999622	1	1	1	1	2	0	0
mutSpec.NMF	0.5	0.3	14476	3.99651	0.997666	0.998847	1	1	1	1	2	0	0
mutSpec.NMF	0.5	0.3	20897	3.99602	0.996248	0.999775	1	1	1	1	2	0	0
mutSpec.NMF	0.5	0.3	27847	3.99665	0.996709	0.999944	1	1	1	1	2	0	0
mutSpec.NMF	0.5	0.3	34637	3.99718	0.998809	0.998376	1	1	1	1	2	0	0
mutSpec.NMF	0.5	0.3	49081	3.99574	0.996285	0.999453	1	1	1	1	2	0	0
mutSpec.NMF	0.5	0.3	75679	3.99487	0.996341	0.998528	1	1	1	1	2	0	0
mutSpec.NMF	0.5	0.3	103333	3.99497	0.99673	0.998243	1	1	1	1	2	0	0
mutSpec.NMF	0.5	0.3	145879	3.99547	0.996205	0.999265	1	1	1	1	2	0	0
mutSpec.NMF	0.5	0.3	200437	3.99579	0.996406	0.999386	1	1	1	1	2	0	0
mutSpec.NMF	0.5	0.3	310111	3.99623	0.996267	0.999968	1	1	1	1	2	0	0
mutSpec.NMF	0.5	0.3	528401	3.99806	0.99812	0.999943	1	1	1	1	2	0	0
mutSpec.NMF	0.5	0.3	1076753	3.9966	0.996605	0.999992	1	1	1	1	2	0	0
mutSpec.NMF	0.5	0.6	1	3.96942	0.997119	0.972301	1	1	1	1	2	0	0
mutSpec.NMF	0.5	0.6	691	3.96218	0.994109	0.96807	1	1	1	1	2	0	0
mutSpec.NMF	0.5	0.6	1999	3.98526	0.998132	0.987127	1	1	1	1	2	0	0
mutSpec.NMF	0.5	0.6	3511	3.99125	0.994633	0.996612	1	1	1	1	2	0	0
mutSpec.NMF	0.5	0.6	8009	3.95277	0.994658	0.958111	1	1	1	1	2	0	0
mutSpec.NMF	0.5	0.6	9902	3.96893	0.996484	0.97245	1	1	1	1	2	0	0
mutSpec.NMF	0.5	0.6	10163	3.97559	0.996358	0.979228	1	1	1	1	2	0	0
mutSpec.NMF	0.5	0.6	10509	3.99165	0.994164	0.997483	1	1	1	1	2	0	0
mutSpec.NMF	0.5	0.6	14476	3.99039	0.993704	0.996686	1	1	1	1	2	0	0
mutSpec.NMF	0.5	0.6	20897	3.96236	0.993773	0.968585	1	1	1	1	2	0	0
mutSpec.NMF	0.5	0.6	27847	3.97826	0.993759	0.9845	1	1	1	1	2	0	0
mutSpec.NMF	0.5	0.6	34637	3.95658	0.994352	0.962231	1	1	1	1	2	0	0
mutSpec.NMF	0.5	0.6	49081	3.99213	0.995894	0.996233	1	1	1	1	2	0	0
mutSpec.NMF	0.5	0.6	75679	3.97146	0.993832	0.977626	1	1	1	1	2	0	0
mutSpec.NMF	0.5	0.6	103333	3.96604	0.994244	0.971796	1	1	1	1	2	0	0
mutSpec.NMF	0.5	0.6	145879	3.97072	0.993793	0.976928	1	1	1	1	2	0	0
mutSpec.NMF	0.5	0.6	200437	3.96817	0.997353	0.970816	1	1	1	1	2	0	0
mutSpec.NMF	0.5	0.6	310111	3.97483	0.994548	0.980287	1	1	1	1	2	0	0
mutSpec.NMF	0.5	0.6	528401	3.98913	0.994518	0.994615	1	1	1	1	2	0	0
mutSpec.NMF	0.5	0.6	1076753	3.97312	0.997702	0.975419	1	1	1	1	2	0	0
mutSpec.NMF	1	0.1	1	3.95256	0.996769	0.955794	1	1	1	1	2	0	0
mutSpec.NMF	1	0.1	691	3.96201	0.999036	0.962974	1	1	1	1	2	0	0
mutSpec.NMF	1	0.1	1999	3.95339	0.996811	0.956579	1	1	1	1	2	0	0
mutSpec.NMF	1	0.1	3511	3.92563	0.996795	0.928831	1	1	1	1	2	0	0
mutSpec.NMF	1	0.1	8009	3.91267	0.997591	0.915076	1	1	1	1	2	0	0
mutSpec.NMF	1	0.1	9902	3.91349	0.999246	0.91424	1	1	1	1	2	0	0
mutSpec.NMF	1	0.1	10163	3.91339	0.997613	0.915779	1	1	1	1	2	0	0
mutSpec.NMF	1	0.1	10509	3.91389	0.997156	0.916731	1	1	1	1	2	0	0
mutSpec.NMF	1	0.1	14476	3.92303	0.996773	0.926255	1	1	1	1	2	0	0
mutSpec.NMF	1	0.1	20897	3.95415	0.99673	0.957415	1	1	1	1	2	0	0
mutSpec.NMF	1	0.1	27847	3.91396	0.999125	0.914832	1	1	1	1	2	0	0
mutSpec.NMF	1	0.1	34637	3.91394	0.997338	0.916606	1	1	1	1	2	0	0
mutSpec.NMF	1	0.1	49081	3.9924	0.998526	0.993871	1	1	1	1	2	0	0
mutSpec.NMF	1	0.1	75679	3.96144	0.996787	0.964656	1	1	1	1	2	0	0
mutSpec.NMF	1	0.1	103333	3.99619	0.997681	0.998509	1	1	1	1	2	0	0
mutSpec.NMF	1	0.1	145879	3.99538	0.997294	0.998089	1	1	1	1	2	0	0
mutSpec.NMF	1	0.1	200437	3.97968	0.996853	0.982831	1	1	1	1	2	0	0
mutSpec.NMF	1	0.1	310111	3.90903	0.997	0.912028	1	1	1	1	2	0	0
mutSpec.NMF	1	0.1	528401	3.91287	0.997646	0.915219	1	1	1	1	2	0	0
mutSpec.NMF	1	0.1	1076753	3.91364	0.997441	0.9162	1	1	1	1	2	0	0
mutSpec.NMF	1	0.2	1	3.98531	0.996652	0.988658	1	1	1	1	2	0	0
mutSpec.NMF	1	0.2	691	3.9776	0.996739	0.980863	1	1	1	1	2	0	0
mutSpec.NMF	1	0.2	1999	3.98784	0.996875	0.99096	1	1	1	1	2	0	0
mutSpec.NMF	1	0.2	3511	3.98922	0.996761	0.992457	1	1	1	1	2	0	0
mutSpec.NMF	1	0.2	8009	3.97844	0.997054	0.981387	1	1	1	1	2	0	0
mutSpec.NMF	1	0.2	9902	3.99799	0.99844	0.999548	1	1	1	1	2	0	0
mutSpec.NMF	1	0.2	10163	3.99621	0.99679	0.999422	1	1	1	1	2	0	0
mutSpec.NMF	1	0.2	10509	3.9783	0.997235	0.981063	1	1	1	1	2	0	0
mutSpec.NMF	1	0.2	14476	3.99354	0.996652	0.996888	1	1	1	1	2	0	0
mutSpec.NMF	1	0.2	20897	3.99407	0.996738	0.997334	1	1	1	1	2	0	0
mutSpec.NMF	1	0.2	27847	3.99686	0.997026	0.999835	1	1	1	1	2	0	0
mutSpec.NMF	1	0.2	34637	3.97874	0.996707	0.982036	1	1	1	1	2	0	0
mutSpec.NMF	1	0.2	49081	3.98988	0.996635	0.993247	1	1	1	1	2	0	0
mutSpec.NMF	1	0.2	75679	3.97803	0.99679	0.981237	1	1	1	1	2	0	0
mutSpec.NMF	1	0.2	103333	3.9963	0.996748	0.999552	1	1	1	1	2	0	0
mutSpec.NMF	1	0.2	145879	3.99526	0.997035	0.998228	1	1	1	1	2	0	0
mutSpec.NMF	1	0.2	200437	3.99626	0.996693	0.999565	1	1	1	1	2	0	0
mutSpec.NMF	1	0.2	310111	3.98225	0.996815	0.985433	1	1	1	1	2	0	0
mutSpec.NMF	1	0.2	528401	3.97665	0.997916	0.978733	1	1	1	1	2	0	0
mutSpec.NMF	1	0.2	1076753	3.97672	0.99799	0.978732	1	1	1	1	2	0	0
mutSpec.NMF	1	0.3	1	3.90621	0.998305	0.907902	1	1	1	1	2	0	0
mutSpec.NMF	1	0.3	691	3.93884	0.996868	0.941974	1	1	1	1	2	0	0
mutSpec.NMF	1	0.3	1999	3.93023	0.999491	0.930744	1	1	1	1	2	0	0
mutSpec.NMF	1	0.3	3511	3.92851	0.996766	0.931742	1	1	1	1	2	0	0
mutSpec.NMF	1	0.3	8009	3.91146	0.998908	0.91255	1	1	1	1	2	0	0
mutSpec.NMF	1	0.3	9902	3.91281	0.998342	0.914464	1	1	1	1	2	0	0
mutSpec.NMF	1	0.3	10163	3.91213	0.99861	0.913522	1	1	1	1	2	0	0
mutSpec.NMF	1	0.3	10509	3.91096	0.999043	0.911917	1	1	1	1	2	0	0
mutSpec.NMF	1	0.3	14476	3.9363	0.996814	0.939485	1	1	1	1	2	0	0
mutSpec.NMF	1	0.3	20897	3.90855	0.998733	0.90982	1	1	1	1	2	0	0
mutSpec.NMF	1	0.3	27847	3.91242	0.998031	0.914394	1	1	1	1	2	0	0
mutSpec.NMF	1	0.3	34637	3.94517	0.996774	0.948399	1	1	1	1	2	0	0
mutSpec.NMF	1	0.3	49081	3.99349	0.997591	0.995899	1	1	1	1	2	0	0
mutSpec.NMF	1	0.3	75679	3.93753	0.996736	0.940793	1	1	1	1	2	0	0
mutSpec.NMF	1	0.3	103333	3.99452	0.997608	0.996907	1	1	1	1	2	0	0
mutSpec.NMF	1	0.3	145879	3.90575	0.996629	0.909116	1	1	1	1	2	0	0
mutSpec.NMF	1	0.3	200437	3.99829	0.9989	0.999386	1	1	1	1	2	0	0
mutSpec.NMF	1	0.3	310111	3.92128	0.996697	0.92458	1	1	1	1	2	0	0
mutSpec.NMF	1	0.3	528401	3.93778	0.999493	0.938284	1	1	1	1	2	0	0
mutSpec.NMF	1	0.3	1076753	3.9342	0.996865	0.937336	1	1	1	1	2	0	0
mutSpec.NMF	1	0.6	1	3.927	0.997573	0.929423	1	1	1	1	2	0	0
mutSpec.NMF	1	0.6	691	3.94413	0.99824	0.945887	1	1	1	1	2	0	0
mutSpec.NMF	1	0.6	1999	2.84793	0.997205	0.850721	0.5	0.5	1	0	2	1	1
mutSpec.NMF	1	0.6	3511	2.8399	0.996909	0.84299	0.5	0.5	1	0	2	1	1
mutSpec.NMF	1	0.6	8009	2.88448	0.998701	0.885778	0.5	0.5	1	0	2	1	1
mutSpec.NMF	1	0.6	9902	2.83767	0.99774	0.839934	0.5	0.5	1	0	2	1	1
mutSpec.NMF	1	0.6	10163	3.93373	0.996978	0.936755	1	1	1	1	2	0	0
mutSpec.NMF	1	0.6	10509	2.85405	0.998592	0.855455	0.5	0.5	1	0	2	1	1
mutSpec.NMF	1	0.6	14476	3.92675	0.997406	0.929347	1	1	1	1	2	0	0
mutSpec.NMF	1	0.6	20897	3.96131	0.998431	0.962879	1	1	1	1	2	0	0
mutSpec.NMF	1	0.6	27847	2.83639	0.997501	0.838887	0.5	0.5	1	0	2	1	1
mutSpec.NMF	1	0.6	34637	2.87384	0.997149	0.876691	0.5	0.5	1	0	2	1	1
mutSpec.NMF	1	0.6	49081	2.83881	0.998669	0.840142	0.5	0.5	1	0	2	1	1
mutSpec.NMF	1	0.6	75679	2.89647	0.997264	0.899211	0.5	0.5	1	0	2	1	1
mutSpec.NMF	1	0.6	103333	2.8546	0.998664	0.855936	0.5	0.5	1	0	2	1	1
mutSpec.NMF	1	0.6	145879	2.8597	0.998346	0.861352	0.5	0.5	1	0	2	1	1
mutSpec.NMF	1	0.6	200437	2.84727	0.998686	0.848581	0.5	0.5	1	0	2	1	1
mutSpec.NMF	1	0.6	310111	2.88594	0.998394	0.88755	0.5	0.5	1	0	2	1	1
mutSpec.NMF	1	0.6	528401	3.91466	0.998735	0.915923	1	1	1	1	2	0	0
mutSpec.NMF	1	0.6	1076753	3.97076	0.997457	0.9733	1	1	1	1	2	0	0
mutSpec.NMF	2	0.1	1	3.99933	0.999995	0.999332	1	1	1	1	2	0	0
mutSpec.NMF	2	0.1	691	2.85986	0.999995	0.859868	0.5	0.5	1	0	2	1	1
mutSpec.NMF	2	0.1	1999	2.63675	0.905345	0.731402	0.5	0.5	1	0	2	1	1
mutSpec.NMF	2	0.1	3511	2.62929	0.910734	0.718559	0.5	0.5	1	0	2	1	1
mutSpec.NMF	2	0.1	8009	2.78571	0.999995	0.785712	0.5	0.5	1	0	2	1	1
mutSpec.NMF	2	0.1	9902	2.6481	0.896214	0.751888	0.5	0.5	1	0	2	1	1
mutSpec.NMF	2	0.1	10163	2.62824	0.911459	0.716784	0.5	0.5	1	0	2	1	1
mutSpec.NMF	2	0.1	10509	2.64887	0.895547	0.753325	0.5	0.5	1	0	2	1	1
mutSpec.NMF	2	0.1	14476	2.65721	0.887868	0.769345	0.5	0.5	1	0	2	1	1
mutSpec.NMF	2	0.1	20897	2.62566	0.913211	0.71245	0.5	0.5	1	0	2	1	1
mutSpec.NMF	2	0.1	27847	2.62591	0.913048	0.712858	0.5	0.5	1	0	2	1	1
mutSpec.NMF	2	0.1	34637	2.65005	0.894513	0.755539	0.5	0.5	1	0	2	1	1
mutSpec.NMF	2	0.1	49081	2.7929	0.999995	0.792904	0.5	0.5	1	0	2	1	1
mutSpec.NMF	2	0.1	75679	2.64475	0.899039	0.745711	0.5	0.5	1	0	2	1	1
mutSpec.NMF	2	0.1	103333	2.64667	0.897432	0.749242	0.5	0.5	1	0	2	1	1
mutSpec.NMF	2	0.1	145879	2.65216	0.892627	0.75953	0.5	0.5	1	0	2	1	1
mutSpec.NMF	2	0.1	200437	3.96857	0.999995	0.96857	1	1	1	1	2	0	0
mutSpec.NMF	2	0.1	310111	2.79539	0.999995	0.795393	0.5	0.5	1	0	2	1	1
mutSpec.NMF	2	0.1	528401	2.8776	0.999995	0.8776	0.5	0.5	1	0	2	1	1
mutSpec.NMF	2	0.1	1076753	2.65248	0.892331	0.760152	0.5	0.5	1	0	2	1	1
mutSpec.NMF	2	0.2	1	2.88547	0.999989	0.885484	0.5	0.5	1	0	2	1	1
mutSpec.NMF	2	0.2	691	2.64707	0.897082	0.749984	0.5	0.5	1	0	2	1	1
mutSpec.NMF	2	0.2	1999	2.62531	0.913435	0.711873	0.5	0.5	1	0	2	1	1
mutSpec.NMF	2	0.2	3511	2.78724	0.999989	0.787252	0.5	0.5	1	0	2	1	1
mutSpec.NMF	2	0.2	8009	2.65428	0.89065	0.76363	0.5	0.5	1	0	2	1	1
mutSpec.NMF	2	0.2	9902	2.86526	0.999989	0.86527	0.5	0.5	1	0	2	1	1
mutSpec.NMF	2	0.2	10163	2.79339	0.999989	0.793401	0.5	0.5	1	0	2	1	1
mutSpec.NMF	2	0.2	10509	2.62916	0.910814	0.718344	0.5	0.5	1	0	2	1	1
mutSpec.NMF	2	0.2	14476	2.78496	0.999989	0.784974	0.5	0.5	1	0	2	1	1
mutSpec.NMF	2	0.2	20897	2.65863	0.886445	0.772188	0.5	0.5	1	0	2	1	1
mutSpec.NMF	2	0.2	27847	2.84115	0.999989	0.841158	0.5	0.5	1	0	2	1	1
mutSpec.NMF	2	0.2	34637	2.64283	0.900587	0.742246	0.5	0.5	1	0	2	1	1
mutSpec.NMF	2	0.2	49081	3.99117	0.999989	0.991182	1	1	1	1	2	0	0
mutSpec.NMF	2	0.2	75679	2.78452	0.999989	0.784531	0.5	0.5	1	0	2	1	1
mutSpec.NMF	2	0.2	103333	2.77826	0.999989	0.778273	0.5	0.5	1	0	2	1	1
mutSpec.NMF	2	0.2	145879	2.63153	0.909149	0.722377	0.5	0.5	1	0	2	1	1
mutSpec.NMF	2	0.2	200437	2.83313	0.999989	0.833137	0.5	0.5	1	0	2	1	1
mutSpec.NMF	2	0.2	310111	2.62801	0.911604	0.716408	0.5	0.5	1	0	2	1	1
mutSpec.NMF	2	0.2	528401	2.62703	0.912277	0.714751	0.5	0.5	1	0	2	1	1
mutSpec.NMF	2	0.2	1076753	2.64289	0.900542	0.742347	0.5	0.5	1	0	2	1	1
mutSpec.NMF	2	0.3	1	2.8019	0.999884	0.80202	0.5	0.5	1	0	2	1	1
mutSpec.NMF	2	0.3	691	2.6302	0.909932	0.720265	0.5	0.5	1	0	2	1	1
mutSpec.NMF	2	0.3	1999	2.63825	0.904019	0.734231	0.5	0.5	1	0	2	1	1
mutSpec.NMF	2	0.3	3511	2.65251	0.892086	0.760422	0.5	0.5	1	0	2	1	1
mutSpec.NMF	2	0.3	8009	3.91808	0.999884	0.918193	1	1	1	1	2	0	0
mutSpec.NMF	2	0.3	9902	3.99134	0.999884	0.99146	1	1	1	1	2	0	0
mutSpec.NMF	2	0.3	10163	2.61813	0.917925	0.700207	0.5	0.5	1	0	2	1	1
mutSpec.NMF	2	0.3	10509	2.77607	0.999884	0.776187	0.5	0.5	1	0	2	1	1
mutSpec.NMF	2	0.3	14476	2.8688	0.999884	0.868917	0.5	0.5	1	0	2	1	1
mutSpec.NMF	2	0.3	20897	2.8592	0.999884	0.859315	0.5	0.5	1	0	2	1	1
mutSpec.NMF	2	0.3	27847	2.77831	0.999884	0.778428	0.5	0.5	1	0	2	1	1
mutSpec.NMF	2	0.3	34637	2.63105	0.909328	0.721722	0.5	0.5	1	0	2	1	1
mutSpec.NMF	2	0.3	49081	2.65171	0.892817	0.758888	0.5	0.5	1	0	2	1	1
mutSpec.NMF	2	0.3	75679	2.822	0.999884	0.822115	0.5	0.5	1	0	2	1	1
mutSpec.NMF	2	0.3	103333	2.63087	0.909453	0.721421	0.5	0.5	1	0	2	1	1
mutSpec.NMF	2	0.3	145879	2.61554	0.919525	0.696018	0.5	0.5	1	0	2	1	1
mutSpec.NMF	2	0.3	200437	2.63874	0.903642	0.735098	0.5	0.5	1	0	2	1	1
mutSpec.NMF	2	0.3	310111	2.8811	0.999884	0.881219	0.5	0.5	1	0	2	1	1
mutSpec.NMF	2	0.3	528401	2.62062	0.916352	0.704268	0.5	0.5	1	0	2	1	1
mutSpec.NMF	2	0.3	1076753	2.61557	0.919507	0.696065	0.5	0.5	1	0	2	1	1
mutSpec.NMF	2	0.6	1	2.61367	0.920207	0.693462	0.5	0.5	1	0	2	1	1
mutSpec.NMF	2	0.6	691	2.56351	0.945049	0.61846	0.5	0.5	1	0	2	1	1
mutSpec.NMF	2	0.6	1999	2.60127	0.927298	0.673972	0.5	0.5	1	0	2	1	1
mutSpec.NMF	2	0.6	3511	2.63895	0.902914	0.736041	0.5	0.5	1	0	2	1	1
mutSpec.NMF	2	0.6	8009	2.63669	0.904653	0.732039	0.5	0.5	1	0	2	1	1
mutSpec.NMF	2	0.6	9902	2.62225	0.914818	0.707434	0.5	0.5	1	0	2	1	1
mutSpec.NMF	2	0.6	10163	2.58377	0.936154	0.647614	0.5	0.5	1	0	2	1	1
mutSpec.NMF	2	0.6	10509	2.56825	0.943081	0.62517	0.5	0.5	1	0	2	1	1
mutSpec.NMF	2	0.6	14476	2.56369	0.944975	0.618714	0.5	0.5	1	0	2	1	1
mutSpec.NMF	2	0.6	20897	2.88521	0.999511	0.885694	0.5	0.5	1	0	2	1	1
mutSpec.NMF	2	0.6	27847	2.56364	0.944996	0.618644	0.5	0.5	1	0	2	1	1
mutSpec.NMF	2	0.6	34637	2.57514	0.940102	0.635038	0.5	0.5	1	0	2	1	1
mutSpec.NMF	2	0.6	49081	2.89396	0.999512	0.894451	0.5	0.5	1	0	2	1	1
mutSpec.NMF	2	0.6	75679	2.5636	0.945014	0.618582	0.5	0.5	1	0	2	1	1
mutSpec.NMF	2	0.6	103333	2.56335	0.945114	0.618238	0.5	0.5	1	0	2	1	1
mutSpec.NMF	2	0.6	145879	2.56354	0.945037	0.618501	0.5	0.5	1	0	2	1	1
mutSpec.NMF	2	0.6	200437	2.56359	0.945017	0.618572	0.5	0.5	1	0	2	1	1
mutSpec.NMF	2	0.6	310111	2.5631	0.945215	0.617888	0.5	0.5	1	0	2	1	1
mutSpec.NMF	2	0.6	528401	2.60468	0.925422	0.679259	0.5	0.5	1	0	2	1	1
mutSpec.NMF	2	0.6	1076753	2.79774	0.999511	0.798232	0.5	0.5	1	0	2	1	1
mutSpec.NMF	10	0.1	1	3.93207	0.999996	0.932077	1	1	1	1	2	0	0
mutSpec.NMF	10	0.1	691	3.90726	0.999996	0.907266	1	1	1	1	2	0	0
mutSpec.NMF	10	0.1	1999	3.92546	0.999996	0.925467	1	1	1	1	2	0	0
mutSpec.NMF	10	0.1	3511	2.8451	0.999996	0.845099	0.5	0.5	1	0	2	1	1
mutSpec.NMF	10	0.1	8009	3.93227	0.999996	0.93227	1	1	1	1	2	0	0
mutSpec.NMF	10	0.1	9902	2.78554	0.999996	0.785544	0.5	0.5	1	0	2	1	1
mutSpec.NMF	10	0.1	10163	3.99813	0.999996	0.998136	1	1	1	1	2	0	0
mutSpec.NMF	10	0.1	10509	3.93999	0.999996	0.939996	1	1	1	1	2	0	0
mutSpec.NMF	10	0.1	14476	3.91619	0.999996	0.916193	1	1	1	1	2	0	0
mutSpec.NMF	10	0.1	20897	2.89921	0.999996	0.899217	0.5	0.5	1	0	2	1	1
mutSpec.NMF	10	0.1	27847	2.82331	0.999996	0.823314	0.5	0.5	1	0	2	1	1
mutSpec.NMF	10	0.1	34637	2.86054	0.999996	0.860541	0.5	0.5	1	0	2	1	1
mutSpec.NMF	10	0.1	49081	3.92161	0.999996	0.921612	1	1	1	1	2	0	0
mutSpec.NMF	10	0.1	75679	2.88545	0.999996	0.885455	0.5	0.5	1	0	2	1	1
mutSpec.NMF	10	0.1	103333	3.986	0.999996	0.986006	1	1	1	1	2	0	0
mutSpec.NMF	10	0.1	145879	3.98414	0.999996	0.984146	1	1	1	1	2	0	0
mutSpec.NMF	10	0.1	200437	3.93406	0.999996	0.934063	1	1	1	1	2	0	0
mutSpec.NMF	10	0.1	310111	2.81511	0.999996	0.815117	0.5	0.5	1	0	2	1	1
mutSpec.NMF	10	0.1	528401	3.91778	0.999996	0.91778	1	1	1	1	2	0	0
mutSpec.NMF	10	0.1	1076753	3.99963	0.999996	0.999631	1	1	1	1	2	0	0
mutSpec.NMF	10	0.2	1	2.85133	0.999993	0.851339	0.5	0.5	1	0	2	1	1
mutSpec.NMF	10	0.2	691	3.94731	0.999993	0.947318	1	1	1	1	2	0	0
mutSpec.NMF	10	0.2	1999	2.85766	0.999993	0.857663	0.5	0.5	1	0	2	1	1
mutSpec.NMF	10	0.2	3511	3.98831	0.999993	0.988315	1	1	1	1	2	0	0
mutSpec.NMF	10	0.2	8009	2.62897	0.910825	0.71815	0.5	0.5	1	0	2	1	1
mutSpec.NMF	10	0.2	9902	3.99926	0.999993	0.999264	1	1	1	1	2	0	0
mutSpec.NMF	10	0.2	10163	3.99793	0.999993	0.997934	1	1	1	1	2	0	0
mutSpec.NMF	10	0.2	10509	3.98309	0.999993	0.983099	1	1	1	1	2	0	0
mutSpec.NMF	10	0.2	14476	3.96593	0.999993	0.965937	1	1	1	1	2	0	0
mutSpec.NMF	10	0.2	20897	3.93021	0.999993	0.930216	1	1	1	1	2	0	0
mutSpec.NMF	10	0.2	27847	3.91712	0.999993	0.91713	1	1	1	1	2	0	0
mutSpec.NMF	10	0.2	34637	3.99819	0.999993	0.998194	1	1	1	1	2	0	0
mutSpec.NMF	10	0.2	49081	2.62731	0.911972	0.715336	0.5	0.5	1	0	2	1	1
mutSpec.NMF	10	0.2	75679	3.94104	0.999993	0.941043	1	1	1	1	2	0	0
mutSpec.NMF	10	0.2	103333	3.99925	0.999993	0.999257	1	1	1	1	2	0	0
mutSpec.NMF	10	0.2	145879	3.9715	0.999993	0.971512	1	1	1	1	2	0	0
mutSpec.NMF	10	0.2	200437	3.99952	0.999993	0.999531	1	1	1	1	2	0	0
mutSpec.NMF	10	0.2	310111	2.78009	0.999993	0.780098	0.5	0.5	1	0	2	1	1
mutSpec.NMF	10	0.2	528401	2.87182	0.999993	0.871823	0.5	0.5	1	0	2	1	1
mutSpec.NMF	10	0.2	1076753	3.99781	0.999993	0.997815	1	1	1	1	2	0	0
mutSpec.NMF	10	0.3	1	3.91986	0.999986	0.919875	1	1	1	1	2	0	0
mutSpec.NMF	10	0.3	691	2.79217	0.999986	0.792188	0.5	0.5	1	0	2	1	1
mutSpec.NMF	10	0.3	1999	2.85795	0.999986	0.857963	0.5	0.5	1	0	2	1	1
mutSpec.NMF	10	0.3	3511	3.99843	0.999986	0.998447	1	1	1	1	2	0	0
mutSpec.NMF	10	0.3	8009	2.56097	0.946289	0.614683	0.5	0.5	1	0	2	1	1
mutSpec.NMF	10	0.3	9902	3.90235	0.999986	0.902367	1	1	1	1	2	0	0
mutSpec.NMF	10	0.3	10163	3.99844	0.999986	0.998451	1	1	1	1	2	0	0
mutSpec.NMF	10	0.3	10509	2.56165	0.946016	0.615633	0.5	0.5	1	0	2	1	1
mutSpec.NMF	10	0.3	14476	2.56334	0.945328	0.618016	0.5	0.5	1	0	2	1	1
mutSpec.NMF	10	0.3	20897	3.9659	0.999986	0.96591	1	1	1	1	2	0	0
mutSpec.NMF	10	0.3	27847	2.56128	0.946164	0.615117	0.5	0.5	1	0	2	1	1
mutSpec.NMF	10	0.3	34637	2.56088	0.946325	0.614556	0.5	0.5	1	0	2	1	1
mutSpec.NMF	10	0.3	49081	3.95154	0.999986	0.95155	1	1	1	1	2	0	0
mutSpec.NMF	10	0.3	75679	3.97066	0.999986	0.970672	1	1	1	1	2	0	0
mutSpec.NMF	10	0.3	103333	3.99835	0.999986	0.998367	1	1	1	1	2	0	0
mutSpec.NMF	10	0.3	145879	3.92119	0.999986	0.9212	1	1	1	1	2	0	0
mutSpec.NMF	10	0.3	200437	3.99732	0.999986	0.997332	1	1	1	1	2	0	0
mutSpec.NMF	10	0.3	310111	2.64471	0.898412	0.746294	0.5	0.5	1	0	2	1	1
mutSpec.NMF	10	0.3	528401	2.56501	0.944646	0.62036	0.5	0.5	1	0	2	1	1
mutSpec.NMF	10	0.3	1076753	2.87691	0.999986	0.87692	0.5	0.5	1	0	2	1	1
mutSpec.NMF	10	0.6	1	2.30166	0.996482	0.305175	0.5	0.5	2	0	2	1	1
mutSpec.NMF	10	0.6	691	2.36679	0.990256	0.376534	0.5	0.5	2	0	2	1	1
mutSpec.NMF	10	0.6	1999	2.35516	0.991642	0.363518	0.5	0.5	2	0	2	1	1
mutSpec.NMF	10	0.6	3511	3.90029	0.999901	0.90039	1	1	1	1	2	0	0
mutSpec.NMF	10	0.6	8009	2.30675	0.99612	0.310634	0.5	0.5	2	0	2	1	1
mutSpec.NMF	10	0.6	9902	2.78202	0.9999	0.782118	0.5	0.5	1	0	2	1	1
mutSpec.NMF	10	0.6	10163	2.37048	0.989788	0.380691	0.5	0.5	2	0	2	1	1
mutSpec.NMF	10	0.6	10509	2.52536	0.954148	0.571207	0.5	0.5	2	0	2	1	1
mutSpec.NMF	10	0.6	14476	2.50714	0.9605	0.54664	0.5	0.5	2	0	2	1	1
mutSpec.NMF	10	0.6	20897	2.30995	0.995883	0.314069	0.5	0.5	2	0	2	1	1
mutSpec.NMF	10	0.6	27847	2.30086	0.996535	0.304324	0.5	0.5	2	0	2	1	1
mutSpec.NMF	10	0.6	34637	2.54326	0.947205	0.596055	0.5	0.5	1	0	2	1	1
mutSpec.NMF	10	0.6	49081	2.30563	0.996203	0.309422	0.5	0.5	2	0	2	1	1
mutSpec.NMF	10	0.6	75679	2.63427	0.886481	0.747787	0.5	0.5	1	0	2	1	1
mutSpec.NMF	10	0.6	103333	2.30161	0.996484	0.305128	0.5	0.5	2	0	2	1	1
mutSpec.NMF	10	0.6	145879	2.2862	0.997455	0.28875	0.5	0.5	2	0	2	1	1
mutSpec.NMF	10	0.6	200437	2.4737	0.970298	0.5034	0.5	0.5	2	0	2	1	1
mutSpec.NMF	10	0.6	310111	2.29961	0.99662	0.302988	0.5	0.5	2	0	2	1	1
mutSpec.NMF	10	0.6	528401	2.42614	0.980984	0.445154	0.5	0.5	2	0	2	1	1
mutSpec.NMF	10	0.6	1076753	2.28848	0.997322	0.291163	0.5	0.5	2	0	2	1	1
Pseudocount	0.1	0.1	1	3.99487	0.996631	0.998243	1	1	1	1	2	0	0
Pseudocount	0.1	0.1	691	3.99464	0.996518	0.998126	1	1	1	1	2	0	0
Pseudocount	0.1	0.1	1999	3.99461	0.996468	0.998138	1	1	1	1	2	0	0
Pseudocount	0.1	0.1	3511	3.9948	0.996473	0.998324	1	1	1	1	2	0	0
Pseudocount	0.1	0.1	8009	3.99569	0.996571	0.999117	1	1	1	1	2	0	0
Pseudocount	0.1	0.1	9902	3.99557	0.996801	0.998768	1	1	1	1	2	0	0
Pseudocount	0.1	0.1	10163	3.99529	0.996502	0.998791	1	1	1	1	2	0	0
Pseudocount	0.1	0.1	10509	3.99659	0.997827	0.998762	1	1	1	1	2	0	0
Pseudocount	0.1	0.1	14476	3.99501	0.996383	0.998631	1	1	1	1	2	0	0
Pseudocount	0.1	0.1	20897	3.9946	0.996445	0.998156	1	1	1	1	2	0	0
Pseudocount	0.1	0.1	27847	3.99511	0.996619	0.998488	1	1	1	1	2	0	0
Pseudocount	0.1	0.1	34637	3.99777	0.999471	0.998303	1	1	1	1	2	0	0
Pseudocount	0.1	0.1	49081	3.99455	0.996452	0.998096	1	1	1	1	2	0	0
Pseudocount	0.1	0.1	75679	3.9966	0.99833	0.99827	1	1	1	1	2	0	0
Pseudocount	0.1	0.1	103333	3.99485	0.996537	0.998313	1	1	1	1	2	0	0
Pseudocount	0.1	0.1	145879	3.99492	0.996557	0.998359	1	1	1	1	2	0	0
Pseudocount	0.1	0.1	200437	3.9948	0.996452	0.998347	1	1	1	1	2	0	0
Pseudocount	0.1	0.1	310111	3.99543	0.996594	0.998836	1	1	1	1	2	0	0
Pseudocount	0.1	0.1	528401	3.99481	0.996715	0.998097	1	1	1	1	2	0	0
Pseudocount	0.1	0.1	1076753	3.99559	0.997081	0.998511	1	1	1	1	2	0	0
Pseudocount	0.1	0.2	1	3.9942	0.995929	0.998269	1	1	1	1	2	0	0
Pseudocount	0.1	0.2	691	3.99433	0.995948	0.998383	1	1	1	1	2	0	0
Pseudocount	0.1	0.2	1999	3.99428	0.996036	0.998243	1	1	1	1	2	0	0
Pseudocount	0.1	0.2	3511	3.99435	0.995949	0.998404	1	1	1	1	2	0	0
Pseudocount	0.1	0.2	8009	3.99484	0.995886	0.99895	1	1	1	1	2	0	0
Pseudocount	0.1	0.2	9902	3.9946	0.996176	0.998429	1	1	1	1	2	0	0
Pseudocount	0.1	0.2	10163	3.99551	0.9968	0.99871	1	1	1	1	2	0	0
Pseudocount	0.1	0.2	10509	3.99447	0.995927	0.998547	1	1	1	1	2	0	0
Pseudocount	0.1	0.2	14476	3.99396	0.995881	0.99808	1	1	1	1	2	0	0
Pseudocount	0.1	0.2	20897	3.99454	0.996042	0.998494	1	1	1	1	2	0	0
Pseudocount	0.1	0.2	27847	3.99423	0.995954	0.998274	1	1	1	1	2	0	0
Pseudocount	0.1	0.2	34637	3.99672	0.998432	0.998284	1	1	1	1	2	0	0
Pseudocount	0.1	0.2	49081	3.99586	0.996187	0.999669	1	1	1	1	2	0	0
Pseudocount	0.1	0.2	75679	3.99415	0.995959	0.998195	1	1	1	1	2	0	0
Pseudocount	0.1	0.2	103333	3.99563	0.99662	0.999014	1	1	1	1	2	0	0
Pseudocount	0.1	0.2	145879	3.99419	0.995939	0.998249	1	1	1	1	2	0	0
Pseudocount	0.1	0.2	200437	3.99421	0.995937	0.998269	1	1	1	1	2	0	0
Pseudocount	0.1	0.2	310111	3.99494	0.996736	0.998206	1	1	1	1	2	0	0
Pseudocount	0.1	0.2	528401	3.99409	0.995945	0.998142	1	1	1	1	2	0	0
Pseudocount	0.1	0.2	1076753	3.99558	0.995934	0.999645	1	1	1	1	2	0	0
Pseudocount	0.1	0.3	1	3.99077	0.992201	0.998565	1	1	1	1	2	0	0
Pseudocount	0.1	0.3	691	3.99035	0.992203	0.998143	1	1	1	1	2	0	0
Pseudocount	0.1	0.3	1999	3.99033	0.992202	0.998128	1	1	1	1	2	0	0
Pseudocount	0.1	0.3	3511	3.99043	0.992203	0.998223	1	1	1	1	2	0	0
Pseudocount	0.1	0.3	8009	3.99064	0.992203	0.998435	1	1	1	1	2	0	0
Pseudocount	0.1	0.3	9902	3.99102	0.99221	0.998812	1	1	1	1	2	0	0
Pseudocount	0.1	0.3	10163	3.99064	0.992364	0.998275	1	1	1	1	2	0	0
Pseudocount	0.1	0.3	10509	3.99056	0.992204	0.998353	1	1	1	1	2	0	0
Pseudocount	0.1	0.3	14476	3.9903	0.992203	0.998096	1	1	1	1	2	0	0
Pseudocount	0.1	0.3	20897	3.99051	0.992199	0.998314	1	1	1	1	2	0	0
Pseudocount	0.1	0.3	27847	3.99048	0.9922	0.998281	1	1	1	1	2	0	0
Pseudocount	0.1	0.3	34637	3.99331	0.995117	0.998189	1	1	1	1	2	0	0
Pseudocount	0.1	0.3	49081	3.99138	0.992202	0.999182	1	1	1	1	2	0	0
Pseudocount	0.1	0.3	75679	3.99069	0.992207	0.998485	1	1	1	1	2	0	0
Pseudocount	0.1	0.3	103333	3.99069	0.992233	0.99846	1	1	1	1	2	0	0
Pseudocount	0.1	0.3	145879	3.99083	0.992201	0.998631	1	1	1	1	2	0	0
Pseudocount	0.1	0.3	200437	3.99034	0.992205	0.998137	1	1	1	1	2	0	0
Pseudocount	0.1	0.3	310111	3.99108	0.992205	0.998877	1	1	1	1	2	0	0
Pseudocount	0.1	0.3	528401	3.99027	0.992203	0.998072	1	1	1	1	2	0	0
Pseudocount	0.1	0.3	1076753	3.99056	0.992203	0.998357	1	1	1	1	2	0	0
Pseudocount	0.1	0.6	1	3.93132	0.932993	0.998329	1	1	1	1	2	0	0
Pseudocount	0.1	0.6	691	2.89492	0.895659	0.999265	0.5	0.5	0	1	2	1	1
Pseudocount	0.1	0.6	1999	3.90825	0.909743	0.998511	1	1	1	1	2	0	0
Pseudocount	0.1	0.6	3511	3.8993	0.901038	0.998266	1	1	1	1	2	0	0
Pseudocount	0.1	0.6	8009	3.89856	0.900014	0.998541	1	1	1	1	2	0	0
Pseudocount	0.1	0.6	9902	3.93365	0.934596	0.999057	1	1	1	1	2	0	0
Pseudocount	0.1	0.6	10163	3.89923	0.900822	0.998407	1	1	1	1	2	0	0
Pseudocount	0.1	0.6	10509	3.92434	0.925794	0.998546	1	1	1	1	2	0	0
Pseudocount	0.1	0.6	14476	2.89578	0.897638	0.998146	0.5	0.5	0	1	2	1	1
Pseudocount	0.1	0.6	20897	3.915	0.916817	0.998187	1	1	1	1	2	0	0
Pseudocount	0.1	0.6	27847	3.91371	0.915137	0.998576	1	1	1	1	2	0	0
Pseudocount	0.1	0.6	34637	3.92315	0.924796	0.998354	1	1	1	1	2	0	0
Pseudocount	0.1	0.6	49081	2.88805	0.889689	0.998358	0.5	0.5	0	1	2	1	1
Pseudocount	0.1	0.6	75679	2.89445	0.895505	0.998946	0.5	0.5	0	1	2	1	1
Pseudocount	0.1	0.6	103333	3.91103	0.911747	0.999282	1	1	1	1	2	0	0
Pseudocount	0.1	0.6	145879	3.91063	0.912447	0.998179	1	1	1	1	2	0	0
Pseudocount	0.1	0.6	200437	3.89836	0.900146	0.998209	1	1	1	1	2	0	0
Pseudocount	0.1	0.6	310111	3.92384	0.924689	0.999151	1	1	1	1	2	0	0
Pseudocount	0.1	0.6	528401	3.89824	0.900026	0.998216	1	1	1	1	2	0	0
Pseudocount	0.1	0.6	1076753	2.89859	0.899716	0.998873	0.5	0.5	0	1	2	1	1
Pseudocount	0.5	0.1	1	3.99637	0.996627	0.99974	1	1	1	1	2	0	0
Pseudocount	0.5	0.1	691	3.99708	0.997105	0.999973	1	1	1	1	2	0	0
Pseudocount	0.5	0.1	1999	3.99671	0.996751	0.999964	1	1	1	1	2	0	0
Pseudocount	0.5	0.1	3511	3.99641	0.996545	0.99987	1	1	1	1	2	0	0
Pseudocount	0.5	0.1	8009	3.99583	0.996533	0.999295	1	1	1	1	2	0	0
Pseudocount	0.5	0.1	9902	3.99647	0.996575	0.999899	1	1	1	1	2	0	0
Pseudocount	0.5	0.1	10163	3.99583	0.99653	0.999297	1	1	1	1	2	0	0
Pseudocount	0.5	0.1	10509	3.99632	0.996628	0.999695	1	1	1	1	2	0	0
Pseudocount	0.5	0.1	14476	3.99661	0.996655	0.999956	1	1	1	1	2	0	0
Pseudocount	0.5	0.1	20897	3.99739	0.997421	0.999969	1	1	1	1	2	0	0
Pseudocount	0.5	0.1	27847	3.99584	0.996629	0.999212	1	1	1	1	2	0	0
Pseudocount	0.5	0.1	34637	3.99639	0.996532	0.999861	1	1	1	1	2	0	0
Pseudocount	0.5	0.1	49081	3.99709	0.997117	0.99997	1	1	1	1	2	0	0
Pseudocount	0.5	0.1	75679	3.99644	0.99657	0.999869	1	1	1	1	2	0	0
Pseudocount	0.5	0.1	103333	3.99624	0.996607	0.999628	1	1	1	1	2	0	0
Pseudocount	0.5	0.1	145879	3.9965	0.996615	0.999884	1	1	1	1	2	0	0
Pseudocount	0.5	0.1	200437	3.99713	0.997158	0.999969	1	1	1	1	2	0	0
Pseudocount	0.5	0.1	310111	3.99688	0.996907	0.999972	1	1	1	1	2	0	0
Pseudocount	0.5	0.1	528401	3.99637	0.996523	0.999852	1	1	1	1	2	0	0
Pseudocount	0.5	0.1	1076753	3.9957	0.996619	0.999078	1	1	1	1	2	0	0
Pseudocount	0.5	0.2	1	3.99486	0.996516	0.998342	1	1	1	1	2	0	0
Pseudocount	0.5	0.2	691	3.99513	0.996505	0.998624	1	1	1	1	2	0	0
Pseudocount	0.5	0.2	1999	3.997	0.997012	0.999985	1	1	1	1	2	0	0
Pseudocount	0.5	0.2	3511	3.99608	0.996439	0.999643	1	1	1	1	2	0	0
Pseudocount	0.5	0.2	8009	3.99674	0.996754	0.999984	1	1	1	1	2	0	0
Pseudocount	0.5	0.2	9902	3.99694	0.996967	0.999977	1	1	1	1	2	0	0
Pseudocount	0.5	0.2	10163	3.99644	0.996445	0.999995	1	1	1	1	2	0	0
Pseudocount	0.5	0.2	10509	3.99502	0.996387	0.998631	1	1	1	1	2	0	0
Pseudocount	0.5	0.2	14476	3.99589	0.996531	0.999357	1	1	1	1	2	0	0
Pseudocount	0.5	0.2	20897	3.99649	0.996499	0.999994	1	1	1	1	2	0	0
Pseudocount	0.5	0.2	27847	3.99782	0.997835	0.999985	1	1	1	1	2	0	0
Pseudocount	0.5	0.2	34637	3.99638	0.996423	0.999962	1	1	1	1	2	0	0
Pseudocount	0.5	0.2	49081	3.99651	0.99653	0.999985	1	1	1	1	2	0	0
Pseudocount	0.5	0.2	75679	3.9959	0.99636	0.999544	1	1	1	1	2	0	0
Pseudocount	0.5	0.2	103333	3.99676	0.996765	0.999995	1	1	1	1	2	0	0
Pseudocount	0.5	0.2	145879	3.99498	0.996401	0.998574	1	1	1	1	2	0	0
Pseudocount	0.5	0.2	200437	3.99585	0.996456	0.999397	1	1	1	1	2	0	0
Pseudocount	0.5	0.2	310111	3.99648	0.996507	0.999972	1	1	1	1	2	0	0
Pseudocount	0.5	0.2	528401	3.99643	0.996452	0.999979	1	1	1	1	2	0	0
Pseudocount	0.5	0.2	1076753	3.99615	0.996415	0.999732	1	1	1	1	2	0	0
Pseudocount	0.5	0.3	1	3.99462	0.996358	0.998262	1	1	1	1	2	0	0
Pseudocount	0.5	0.3	691	3.99612	0.996533	0.999589	1	1	1	1	2	0	0
Pseudocount	0.5	0.3	1999	3.99846	0.998487	0.999971	1	1	1	1	2	0	0
Pseudocount	0.5	0.3	3511	3.9948	0.996682	0.998117	1	1	1	1	2	0	0
Pseudocount	0.5	0.3	8009	3.99809	0.998321	0.999764	1	1	1	1	2	0	0
Pseudocount	0.5	0.3	9902	3.99704	0.997072	0.99997	1	1	1	1	2	0	0
Pseudocount	0.5	0.3	10163	3.9954	0.997303	0.9981	1	1	1	1	2	0	0
Pseudocount	0.5	0.3	10509	3.99675	0.997248	0.999506	1	1	1	1	2	0	0
Pseudocount	0.5	0.3	14476	3.99651	0.997666	0.998847	1	1	1	1	2	0	0
Pseudocount	0.5	0.3	20897	3.99602	0.996248	0.999775	1	1	1	1	2	0	0
Pseudocount	0.5	0.3	27847	3.99665	0.996709	0.999944	1	1	1	1	2	0	0
Pseudocount	0.5	0.3	34637	3.995	0.996205	0.998793	1	1	1	1	2	0	0
Pseudocount	0.5	0.3	49081	3.99574	0.996284	0.999453	1	1	1	1	2	0	0
Pseudocount	0.5	0.3	75679	3.99487	0.99634	0.998528	1	1	1	1	2	0	0
Pseudocount	0.5	0.3	103333	3.99497	0.99673	0.998243	1	1	1	1	2	0	0
Pseudocount	0.5	0.3	145879	3.99624	0.996263	0.999982	1	1	1	1	2	0	0
Pseudocount	0.5	0.3	200437	3.99579	0.996405	0.999386	1	1	1	1	2	0	0
Pseudocount	0.5	0.3	310111	3.99623	0.996267	0.999967	1	1	1	1	2	0	0
Pseudocount	0.5	0.3	528401	3.99532	0.996176	0.999148	1	1	1	1	2	0	0
Pseudocount	0.5	0.3	1076753	3.99678	0.99725	0.999534	1	1	1	1	2	0	0
Pseudocount	0.5	0.6	1	3.99296	0.998437	0.994519	1	1	1	1	2	0	0
Pseudocount	0.5	0.6	691	3.95107	0.994564	0.956507	1	1	1	1	2	0	0
Pseudocount	0.5	0.6	1999	3.96384	0.993918	0.969919	1	1	1	1	2	0	0
Pseudocount	0.5	0.6	3511	3.98956	0.995861	0.9937	1	1	1	1	2	0	0
Pseudocount	0.5	0.6	8009	3.97304	0.993937	0.979102	1	1	1	1	2	0	0
Pseudocount	0.5	0.6	9902	3.98361	0.994238	0.989371	1	1	1	1	2	0	0
Pseudocount	0.5	0.6	10163	3.98148	0.993721	0.987757	1	1	1	1	2	0	0
Pseudocount	0.5	0.6	10509	3.98255	0.99381	0.988736	1	1	1	1	2	0	0
Pseudocount	0.5	0.6	14476	3.99105	0.994664	0.996386	1	1	1	1	2	0	0
Pseudocount	0.5	0.6	20897	3.98084	0.993945	0.986893	1	1	1	1	2	0	0
Pseudocount	0.5	0.6	27847	3.98338	0.993932	0.989444	1	1	1	1	2	0	0
Pseudocount	0.5	0.6	34637	3.95659	0.994352	0.962233	1	1	1	1	2	0	0
Pseudocount	0.5	0.6	49081	3.95908	0.994086	0.964991	1	1	1	1	2	0	0
Pseudocount	0.5	0.6	75679	3.98289	0.998643	0.98425	1	1	1	1	2	0	0
Pseudocount	0.5	0.6	103333	3.97042	0.993827	0.976593	1	1	1	1	2	0	0
Pseudocount	0.5	0.6	145879	3.98171	0.993976	0.987735	1	1	1	1	2	0	0
Pseudocount	0.5	0.6	200437	3.95211	0.995673	0.956439	1	1	1	1	2	0	0
Pseudocount	0.5	0.6	310111	3.99028	0.995805	0.994479	1	1	1	1	2	0	0
Pseudocount	0.5	0.6	528401	3.99377	0.995565	0.99821	1	1	1	1	2	0	0
Pseudocount	0.5	0.6	1076753	3.98772	0.994149	0.993571	1	1	1	1	2	0	0
Pseudocount	1	0.1	1	3.95256	0.996769	0.955796	1	1	1	1	2	0	0
Pseudocount	1	0.1	691	3.95797	0.99926	0.958711	1	1	1	1	2	0	0
Pseudocount	1	0.1	1999	3.96767	0.996589	0.971081	1	1	1	1	2	0	0
Pseudocount	1	0.1	3511	3.91348	0.998003	0.915478	1	1	1	1	2	0	0
Pseudocount	1	0.1	8009	3.91084	0.997644	0.913192	1	1	1	1	2	0	0
Pseudocount	1	0.1	9902	3.90792	0.997051	0.910866	1	1	1	1	2	0	0
Pseudocount	1	0.1	10163	3.99687	0.997332	0.999534	1	1	1	1	2	0	0
Pseudocount	1	0.1	10509	3.99087	0.996646	0.994225	1	1	1	1	2	0	0
Pseudocount	1	0.1	14476	3.91059	0.996804	0.913785	1	1	1	1	2	0	0
Pseudocount	1	0.1	20897	3.91143	0.998223	0.913207	1	1	1	1	2	0	0
Pseudocount	1	0.1	27847	3.99725	0.997294	0.99996	1	1	1	1	2	0	0
Pseudocount	1	0.1	34637	3.90976	0.997471	0.912289	1	1	1	1	2	0	0
Pseudocount	1	0.1	49081	3.91032	0.997112	0.913213	1	1	1	1	2	0	0
Pseudocount	1	0.1	75679	3.90851	0.997292	0.911222	1	1	1	1	2	0	0
Pseudocount	1	0.1	103333	3.93326	0.996774	0.936487	1	1	1	1	2	0	0
Pseudocount	1	0.1	145879	3.99703	0.997225	0.999808	1	1	1	1	2	0	0
Pseudocount	1	0.1	200437	3.90829	0.997256	0.911031	1	1	1	1	2	0	0
Pseudocount	1	0.1	310111	3.96327	0.997615	0.965659	1	1	1	1	2	0	0
Pseudocount	1	0.1	528401	3.95829	0.996759	0.961526	1	1	1	1	2	0	0
Pseudocount	1	0.1	1076753	3.90771	0.997947	0.909765	1	1	1	1	2	0	0
Pseudocount	1	0.2	1	3.97716	0.997292	0.979866	1	1	1	1	2	0	0
Pseudocount	1	0.2	691	3.99675	0.996888	0.99986	1	1	1	1	2	0	0
Pseudocount	1	0.2	1999	3.99306	0.996712	0.996343	1	1	1	1	2	0	0
Pseudocount	1	0.2	3511	3.97917	0.997488	0.981682	1	1	1	1	2	0	0
Pseudocount	1	0.2	8009	3.97741	0.998676	0.978732	1	1	1	1	2	0	0
Pseudocount	1	0.2	9902	3.9963	0.996826	0.999473	1	1	1	1	2	0	0
Pseudocount	1	0.2	10163	3.99749	0.997643	0.999848	1	1	1	1	2	0	0
Pseudocount	1	0.2	10509	3.97832	0.998094	0.980223	1	1	1	1	2	0	0
Pseudocount	1	0.2	14476	3.97804	0.997831	0.980208	1	1	1	1	2	0	0
Pseudocount	1	0.2	20897	3.99645	0.99661	0.999844	1	1	1	1	2	0	0
Pseudocount	1	0.2	27847	3.97633	0.996668	0.979662	1	1	1	1	2	0	0
Pseudocount	1	0.2	34637	3.98523	0.996709	0.988516	1	1	1	1	2	0	0
Pseudocount	1	0.2	49081	3.98538	0.996757	0.988619	1	1	1	1	2	0	0
Pseudocount	1	0.2	75679	3.98488	0.996765	0.988116	1	1	1	1	2	0	0
Pseudocount	1	0.2	103333	3.97912	0.996623	0.982496	1	1	1	1	2	0	0
Pseudocount	1	0.2	145879	3.97772	0.996672	0.981052	1	1	1	1	2	0	0
Pseudocount	1	0.2	200437	3.97689	0.998163	0.978732	1	1	1	1	2	0	0
Pseudocount	1	0.2	310111	3.98012	0.997468	0.982649	1	1	1	1	2	0	0
Pseudocount	1	0.2	528401	3.97898	0.996874	0.982101	1	1	1	1	2	0	0
Pseudocount	1	0.2	1076753	3.97935	0.997848	0.9815	1	1	1	1	2	0	0
Pseudocount	1	0.3	1	3.9384	0.997108	0.941288	1	1	1	1	2	0	0
Pseudocount	1	0.3	691	3.97672	0.99689	0.979827	1	1	1	1	2	0	0
Pseudocount	1	0.3	1999	3.94846	0.997031	0.951425	1	1	1	1	2	0	0
Pseudocount	1	0.3	3511	3.91581	0.997404	0.918407	1	1	1	1	2	0	0
Pseudocount	1	0.3	8009	3.93525	0.999308	0.935939	1	1	1	1	2	0	0
Pseudocount	1	0.3	9902	3.93157	0.99893	0.932641	1	1	1	1	2	0	0
Pseudocount	1	0.3	10163	3.91729	0.997114	0.92018	1	1	1	1	2	0	0
Pseudocount	1	0.3	10509	3.91577	0.998129	0.917642	1	1	1	1	2	0	0
Pseudocount	1	0.3	14476	3.91747	0.997305	0.920166	1	1	1	1	2	0	0
Pseudocount	1	0.3	20897	3.91574	0.997634	0.91811	1	1	1	1	2	0	0
Pseudocount	1	0.3	27847	3.91734	0.998207	0.919134	1	1	1	1	2	0	0
Pseudocount	1	0.3	34637	3.95918	0.997255	0.961927	1	1	1	1	2	0	0
Pseudocount	1	0.3	49081	3.9375	0.997355	0.940141	1	1	1	1	2	0	0
Pseudocount	1	0.3	75679	3.93753	0.996736	0.940795	1	1	1	1	2	0	0
Pseudocount	1	0.3	103333	3.91257	0.997382	0.915189	1	1	1	1	2	0	0
Pseudocount	1	0.3	145879	3.92296	0.997466	0.925497	1	1	1	1	2	0	0
Pseudocount	1	0.3	200437	3.9158	0.997293	0.918506	1	1	1	1	2	0	0
Pseudocount	1	0.3	310111	3.98449	0.996946	0.987547	1	1	1	1	2	0	0
Pseudocount	1	0.3	528401	3.91515	0.998166	0.916985	1	1	1	1	2	0	0
Pseudocount	1	0.3	1076753	3.93177	0.997095	0.934675	1	1	1	1	2	0	0
Pseudocount	1	0.6	1	2.84355	0.996802	0.846749	0.5	0.5	1	0	2	1	1
Pseudocount	1	0.6	691	2.86042	0.996893	0.863526	0.5	0.5	1	0	2	1	1
Pseudocount	1	0.6	1999	2.82508	0.998552	0.826526	0.5	0.5	1	0	2	1	1
Pseudocount	1	0.6	3511	3.91043	0.996737	0.913689	1	1	1	1	2	0	0
Pseudocount	1	0.6	8009	3.95454	0.997227	0.957316	1	1	1	1	2	0	0
Pseudocount	1	0.6	9902	3.95398	0.996652	0.95733	1	1	1	1	2	0	0
Pseudocount	1	0.6	10163	3.93394	0.997938	0.936005	1	1	1	1	2	0	0
Pseudocount	1	0.6	10509	3.91895	0.996777	0.922172	1	1	1	1	2	0	0
Pseudocount	1	0.6	14476	2.82743	0.997269	0.830158	0.5	0.5	1	0	2	1	1
Pseudocount	1	0.6	20897	3.94895	0.99762	0.951326	1	1	1	1	2	0	0
Pseudocount	1	0.6	27847	3.91207	0.99675	0.915315	1	1	1	1	2	0	0
Pseudocount	1	0.6	34637	2.8312	0.996926	0.834278	0.5	0.5	1	0	2	1	1
Pseudocount	1	0.6	49081	3.96537	0.998983	0.966385	1	1	1	1	2	0	0
Pseudocount	1	0.6	75679	3.97492	0.996704	0.97822	1	1	1	1	2	0	0
Pseudocount	1	0.6	103333	2.87771	0.996782	0.880924	0.5	0.5	1	0	2	1	1
Pseudocount	1	0.6	145879	3.96279	0.997267	0.965522	1	1	1	1	2	0	0
Pseudocount	1	0.6	200437	3.94962	0.997023	0.952595	1	1	1	1	2	0	0
Pseudocount	1	0.6	310111	3.93305	0.997474	0.935575	1	1	1	1	2	0	0
Pseudocount	1	0.6	528401	3.90429	0.99678	0.907508	1	1	1	1	2	0	0
Pseudocount	1	0.6	1076753	3.95866	0.997459	0.961198	1	1	1	1	2	0	0
Pseudocount	2	0.1	1	2.64495	0.898877	0.74607	0.5	0.5	1	0	2	1	1
Pseudocount	2	0.1	691	2.82689	0.999995	0.826893	0.5	0.5	1	0	2	1	1
Pseudocount	2	0.1	1999	3.93548	0.999995	0.935489	1	1	1	1	2	0	0
Pseudocount	2	0.1	3511	2.64171	0.901501	0.740212	0.5	0.5	1	0	2	1	1
Pseudocount	2	0.1	8009	2.64446	0.899279	0.745181	0.5	0.5	1	0	2	1	1
Pseudocount	2	0.1	9902	2.80327	0.999995	0.803274	0.5	0.5	1	0	2	1	1
Pseudocount	2	0.1	10163	2.63689	0.905238	0.73165	0.5	0.5	1	0	2	1	1
Pseudocount	2	0.1	10509	2.65494	0.890051	0.764887	0.5	0.5	1	0	2	1	1
Pseudocount	2	0.1	14476	2.64689	0.897251	0.749637	0.5	0.5	1	0	2	1	1
Pseudocount	2	0.1	20897	2.63728	0.904944	0.732335	0.5	0.5	1	0	2	1	1
Pseudocount	2	0.1	27847	2.65031	0.894285	0.756025	0.5	0.5	1	0	2	1	1
Pseudocount	2	0.1	34637	2.87771	0.999995	0.87771	0.5	0.5	1	0	2	1	1
Pseudocount	2	0.1	49081	2.82101	0.999995	0.821017	0.5	0.5	1	0	2	1	1
Pseudocount	2	0.1	75679	2.63808	0.904332	0.73375	0.5	0.5	1	0	2	1	1
Pseudocount	2	0.1	103333	2.64882	0.895588	0.753237	0.5	0.5	1	0	2	1	1
Pseudocount	2	0.1	145879	2.627	0.912307	0.714695	0.5	0.5	1	0	2	1	1
Pseudocount	2	0.1	200437	2.64857	0.895807	0.752765	0.5	0.5	1	0	2	1	1
Pseudocount	2	0.1	310111	3.98021	0.999995	0.980213	1	1	1	1	2	0	0
Pseudocount	2	0.1	528401	2.63932	0.903378	0.735945	0.5	0.5	1	0	2	1	1
Pseudocount	2	0.1	1076753	2.63908	0.903563	0.73552	0.5	0.5	1	0	2	1	1
Pseudocount	2	0.2	1	2.65832	0.886761	0.771555	0.5	0.5	1	0	2	1	1
Pseudocount	2	0.2	691	2.65081	0.89382	0.756991	0.5	0.5	1	0	2	1	1
Pseudocount	2	0.2	1999	2.86128	0.999989	0.861296	0.5	0.5	1	0	2	1	1
Pseudocount	2	0.2	3511	2.7992	0.999989	0.799207	0.5	0.5	1	0	2	1	1
Pseudocount	2	0.2	8009	2.62612	0.91289	0.71323	0.5	0.5	1	0	2	1	1
Pseudocount	2	0.2	9902	2.86526	0.999989	0.865275	0.5	0.5	1	0	2	1	1
Pseudocount	2	0.2	10163	2.7934	0.999989	0.793406	0.5	0.5	1	0	2	1	1
Pseudocount	2	0.2	10509	2.78155	0.999989	0.781558	0.5	0.5	1	0	2	1	1
Pseudocount	2	0.2	14476	2.65639	0.888642	0.767751	0.5	0.5	1	0	2	1	1
Pseudocount	2	0.2	20897	2.65864	0.886442	0.772193	0.5	0.5	1	0	2	1	1
Pseudocount	2	0.2	27847	2.63927	0.903406	0.735861	0.5	0.5	1	0	2	1	1
Pseudocount	2	0.2	34637	3.90981	0.999989	0.909818	1	1	1	1	2	0	0
Pseudocount	2	0.2	49081	2.64553	0.898377	0.74715	0.5	0.5	1	0	2	1	1
Pseudocount	2	0.2	75679	2.6462	0.897811	0.748393	0.5	0.5	1	0	2	1	1
Pseudocount	2	0.2	103333	2.65032	0.894258	0.756061	0.5	0.5	1	0	2	1	1
Pseudocount	2	0.2	145879	2.77569	0.999989	0.775696	0.5	0.5	1	0	2	1	1
Pseudocount	2	0.2	200437	2.64387	0.899743	0.74413	0.5	0.5	1	0	2	1	1
Pseudocount	2	0.2	310111	2.65104	0.893616	0.757425	0.5	0.5	1	0	2	1	1
Pseudocount	2	0.2	528401	2.63693	0.905192	0.731738	0.5	0.5	1	0	2	1	1
Pseudocount	2	0.2	1076753	2.6416	0.901577	0.740022	0.5	0.5	1	0	2	1	1
Pseudocount	2	0.3	1	2.65854	0.886319	0.772219	0.5	0.5	1	0	2	1	1
Pseudocount	2	0.3	691	2.6566	0.888233	0.768364	0.5	0.5	1	0	2	1	1
Pseudocount	2	0.3	1999	2.63796	0.904245	0.733711	0.5	0.5	1	0	2	1	1
Pseudocount	2	0.3	3511	2.65564	0.889156	0.766484	0.5	0.5	1	0	2	1	1
Pseudocount	2	0.3	8009	3.98124	0.999884	0.981354	1	1	1	1	2	0	0
Pseudocount	2	0.3	9902	3.94406	0.999884	0.944175	1	1	1	1	2	0	0
Pseudocount	2	0.3	10163	2.64505	0.898595	0.746452	0.5	0.5	1	0	2	1	1
Pseudocount	2	0.3	10509	3.91135	0.999884	0.911465	1	1	1	1	2	0	0
Pseudocount	2	0.3	14476	2.61679	0.918757	0.698037	0.5	0.5	1	0	2	1	1
Pseudocount	2	0.3	20897	2.8202	0.999884	0.820311	0.5	0.5	1	0	2	1	1
Pseudocount	2	0.3	27847	2.82647	0.999884	0.826587	0.5	0.5	1	0	2	1	1
Pseudocount	2	0.3	34637	2.88145	0.999884	0.881563	0.5	0.5	1	0	2	1	1
Pseudocount	2	0.3	49081	2.63699	0.904981	0.732007	0.5	0.5	1	0	2	1	1
Pseudocount	2	0.3	75679	2.64533	0.898356	0.746976	0.5	0.5	1	0	2	1	1
Pseudocount	2	0.3	103333	2.6582	0.886655	0.771547	0.5	0.5	1	0	2	1	1
Pseudocount	2	0.3	145879	2.7979	0.999884	0.798013	0.5	0.5	1	0	2	1	1
Pseudocount	2	0.3	200437	2.64172	0.901301	0.740423	0.5	0.5	1	0	2	1	1
Pseudocount	2	0.3	310111	2.64304	0.900238	0.742806	0.5	0.5	1	0	2	1	1
Pseudocount	2	0.3	528401	3.90062	0.999884	0.900739	1	1	1	1	2	0	0
Pseudocount	2	0.3	1076753	2.64617	0.897653	0.748518	0.5	0.5	1	0	2	1	1
Pseudocount	2	0.6	1	2.61373	0.920172	0.693559	0.5	0.5	1	0	2	1	1
Pseudocount	2	0.6	691	3.91928	0.999512	0.919763	1	1	1	1	2	0	0
Pseudocount	2	0.6	1999	2.58397	0.936062	0.647904	0.5	0.5	1	0	2	1	1
Pseudocount	2	0.6	3511	2.63901	0.902874	0.736136	0.5	0.5	1	0	2	1	1
Pseudocount	2	0.6	8009	2.56753	0.943387	0.624141	0.5	0.5	1	0	2	1	1
Pseudocount	2	0.6	9902	2.62231	0.914782	0.707528	0.5	0.5	1	0	2	1	1
Pseudocount	2	0.6	10163	2.56843	0.943005	0.625429	0.5	0.5	1	0	2	1	1
Pseudocount	2	0.6	10509	2.56831	0.94306	0.625246	0.5	0.5	1	0	2	1	1
Pseudocount	2	0.6	14476	2.57626	0.939606	0.636653	0.5	0.5	1	0	2	1	1
Pseudocount	2	0.6	20897	2.88528	0.999513	0.885765	0.5	0.5	1	0	2	1	1
Pseudocount	2	0.6	27847	2.64336	0.899392	0.743971	0.5	0.5	1	0	2	1	1
Pseudocount	2	0.6	34637	2.60691	0.924167	0.682747	0.5	0.5	1	0	2	1	1
Pseudocount	2	0.6	49081	2.58274	0.936642	0.646093	0.5	0.5	1	0	2	1	1
Pseudocount	2	0.6	75679	2.56789	0.943234	0.624657	0.5	0.5	1	0	2	1	1
Pseudocount	2	0.6	103333	2.59432	0.930963	0.663357	0.5	0.5	1	0	2	1	1
Pseudocount	2	0.6	145879	2.59688	0.929638	0.66724	0.5	0.5	1	0	2	1	1
Pseudocount	2	0.6	200437	2.56377	0.944942	0.618831	0.5	0.5	1	0	2	1	1
Pseudocount	2	0.6	310111	2.81814	0.999513	0.818623	0.5	0.5	1	0	2	1	1
Pseudocount	2	0.6	528401	2.64378	0.899045	0.744739	0.5	0.5	1	0	2	1	1
Pseudocount	2	0.6	1076753	2.64182	0.900647	0.741171	0.5	0.5	1	0	2	1	1
Pseudocount	10	0.1	1	3.99121	0.999996	0.991214	1	1	1	1	2	0	0
Pseudocount	10	0.1	691	2.84162	0.999996	0.841629	0.5	0.5	1	0	2	1	1
Pseudocount	10	0.1	1999	2.64219	0.901094	0.741097	0.5	0.5	1	0	2	1	1
Pseudocount	10	0.1	3511	2.89262	0.999996	0.892625	0.5	0.5	1	0	2	1	1
Pseudocount	10	0.1	8009	2.85138	0.999996	0.851389	0.5	0.5	1	0	2	1	1
Pseudocount	10	0.1	9902	2.86826	0.999996	0.868262	0.5	0.5	1	0	2	1	1
Pseudocount	10	0.1	10163	2.64712	0.897028	0.750089	0.5	0.5	1	0	2	1	1
Pseudocount	10	0.1	10509	3.9662	0.999996	0.966205	1	1	1	1	2	0	0
Pseudocount	10	0.1	14476	2.79938	0.999996	0.799382	0.5	0.5	1	0	2	1	1
Pseudocount	10	0.1	20897	3.93534	0.999996	0.935344	1	1	1	1	2	0	0
Pseudocount	10	0.1	27847	2.85935	0.999996	0.859357	0.5	0.5	1	0	2	1	1
Pseudocount	10	0.1	34637	3.90246	0.999996	0.902459	1	1	1	1	2	0	0
Pseudocount	10	0.1	49081	3.9478	0.999996	0.9478	1	1	1	1	2	0	0
Pseudocount	10	0.1	75679	3.99733	0.999996	0.997335	1	1	1	1	2	0	0
Pseudocount	10	0.1	103333	3.99914	0.999996	0.999142	1	1	1	1	2	0	0
Pseudocount	10	0.1	145879	3.94239	0.999996	0.942389	1	1	1	1	2	0	0
Pseudocount	10	0.1	200437	2.8824	0.999996	0.882407	0.5	0.5	1	0	2	1	1
Pseudocount	10	0.1	310111	2.65152	0.89317	0.758354	0.5	0.5	1	0	2	1	1
Pseudocount	10	0.1	528401	2.82224	0.999996	0.822246	0.5	0.5	1	0	2	1	1
Pseudocount	10	0.1	1076753	3.90925	0.999996	0.909251	1	1	1	1	2	0	0
Pseudocount	10	0.2	1	2.877	0.999993	0.877008	0.5	0.5	1	0	2	1	1
Pseudocount	10	0.2	691	2.79923	0.999993	0.799239	0.5	0.5	1	0	2	1	1
Pseudocount	10	0.2	1999	2.63797	0.904273	0.733694	0.5	0.5	1	0	2	1	1
Pseudocount	10	0.2	3511	2.85692	0.999993	0.856927	0.5	0.5	1	0	2	1	1
Pseudocount	10	0.2	8009	2.65504	0.889757	0.765282	0.5	0.5	1	0	2	1	1
Pseudocount	10	0.2	9902	2.8804	0.999993	0.88041	0.5	0.5	1	0	2	1	1
Pseudocount	10	0.2	10163	2.83417	0.999993	0.834176	0.5	0.5	1	0	2	1	1
Pseudocount	10	0.2	10509	2.6552	0.889603	0.765599	0.5	0.5	1	0	2	1	1
Pseudocount	10	0.2	14476	2.84237	0.999993	0.842374	0.5	0.5	1	0	2	1	1
Pseudocount	10	0.2	20897	2.65028	0.894131	0.756147	0.5	0.5	1	0	2	1	1
Pseudocount	10	0.2	27847	2.63629	0.905546	0.730741	0.5	0.5	1	0	2	1	1
Pseudocount	10	0.2	34637	2.78844	0.999993	0.788449	0.5	0.5	1	0	2	1	1
Pseudocount	10	0.2	49081	2.63317	0.907849	0.725319	0.5	0.5	1	0	2	1	1
Pseudocount	10	0.2	75679	2.79909	0.999993	0.799093	0.5	0.5	1	0	2	1	1
Pseudocount	10	0.2	103333	3.99166	0.999993	0.991672	1	1	1	1	2	0	0
Pseudocount	10	0.2	145879	3.97151	0.999993	0.971522	1	1	1	1	2	0	0
Pseudocount	10	0.2	200437	3.99953	0.999993	0.999535	1	1	1	1	2	0	0
Pseudocount	10	0.2	310111	2.83135	0.999993	0.831359	0.5	0.5	1	0	2	1	1
Pseudocount	10	0.2	528401	2.79916	0.999993	0.799172	0.5	0.5	1	0	2	1	1
Pseudocount	10	0.2	1076753	3.92517	0.999993	0.925181	1	1	1	1	2	0	0
Pseudocount	10	0.3	1	2.6198	0.916576	0.703226	0.5	0.5	1	0	2	1	1
Pseudocount	10	0.3	691	2.5749	0.940418	0.634478	0.5	0.5	1	0	2	1	1
Pseudocount	10	0.3	1999	2.85798	0.999986	0.857997	0.5	0.5	1	0	2	1	1
Pseudocount	10	0.3	3511	2.64173	0.900862	0.740868	0.5	0.5	1	0	2	1	1
Pseudocount	10	0.3	8009	2.58057	0.937853	0.642715	0.5	0.5	1	0	2	1	1
Pseudocount	10	0.3	9902	2.58118	0.937568	0.643615	0.5	0.5	1	0	2	1	1
Pseudocount	10	0.3	10163	2.65522	0.888991	0.766228	0.5	0.5	1	0	2	1	1
Pseudocount	10	0.3	10509	2.77611	0.999986	0.776124	0.5	0.5	1	0	2	1	1
Pseudocount	10	0.3	14476	2.88449	0.999986	0.884501	0.5	0.5	1	0	2	1	1
Pseudocount	10	0.3	20897	2.8042	0.999986	0.804209	0.5	0.5	1	0	2	1	1
Pseudocount	10	0.3	27847	2.56475	0.944753	0.619997	0.5	0.5	1	0	2	1	1
Pseudocount	10	0.3	34637	2.58506	0.935743	0.649315	0.5	0.5	1	0	2	1	1
Pseudocount	10	0.3	49081	2.63119	0.90887	0.722319	0.5	0.5	1	0	2	1	1
Pseudocount	10	0.3	75679	3.97068	0.999986	0.970691	1	1	1	1	2	0	0
Pseudocount	10	0.3	103333	3.93585	0.999986	0.935861	1	1	1	1	2	0	0
Pseudocount	10	0.3	145879	2.80238	0.999986	0.802393	0.5	0.5	1	0	2	1	1
Pseudocount	10	0.3	200437	2.644	0.899004	0.744997	0.5	0.5	1	0	2	1	1
Pseudocount	10	0.3	310111	2.61537	0.919353	0.696014	0.5	0.5	1	0	2	1	1
Pseudocount	10	0.3	528401	2.57946	0.938364	0.641093	0.5	0.5	1	0	2	1	1
Pseudocount	10	0.3	1076753	2.57158	0.941872	0.629703	0.5	0.5	1	0	2	1	1
Pseudocount	10	0.6	1	2.30194	0.996465	0.305471	0.5	0.5	2	0	2	1	1
Pseudocount	10	0.6	691	2.36736	0.990195	0.377167	0.5	0.5	2	0	2	1	1
Pseudocount	10	0.6	1999	2.35567	0.991592	0.36408	0.5	0.5	2	0	2	1	1
Pseudocount	10	0.6	3511	2.29398	0.996989	0.296989	0.5	0.5	2	0	2	1	1
Pseudocount	10	0.6	8009	2.30707	0.9961	0.310969	0.5	0.5	2	0	2	1	1
Pseudocount	10	0.6	9902	2.7833	0.999902	0.783396	0.5	0.5	1	0	2	1	1
Pseudocount	10	0.6	10163	2.37107	0.989723	0.38135	0.5	0.5	2	0	2	1	1
Pseudocount	10	0.6	10509	2.28924	0.997279	0.291964	0.5	0.5	2	0	2	1	1
Pseudocount	10	0.6	14476	2.50807	0.960259	0.547816	0.5	0.5	2	0	2	1	1
Pseudocount	10	0.6	20897	2.31036	0.995856	0.314504	0.5	0.5	2	0	2	1	1
Pseudocount	10	0.6	27847	2.30136	0.996506	0.304855	0.5	0.5	2	0	2	1	1
Pseudocount	10	0.6	34637	2.27281	0.998159	0.274653	0.5	0.5	2	0	2	1	1
Pseudocount	10	0.6	49081	2.30592	0.996184	0.30974	0.5	0.5	2	0	2	1	1
Pseudocount	10	0.6	75679	2.48531	0.967194	0.518114	0.5	0.5	2	0	2	1	1
Pseudocount	10	0.6	103333	2.3019	0.996468	0.305428	0.5	0.5	2	0	2	1	1
Pseudocount	10	0.6	145879	2.28638	0.997447	0.288929	0.5	0.5	2	0	2	1	1
Pseudocount	10	0.6	200437	2.47463	0.9701	0.504531	0.5	0.5	2	0	2	1	1
Pseudocount	10	0.6	310111	2.29989	0.996604	0.303288	0.5	0.5	2	0	2	1	1
Pseudocount	10	0.6	528401	2.42692	0.980859	0.446065	0.5	0.5	2	0	2	1	1
Pseudocount	10	0.6	1076753	2.2887	0.997312	0.291387	0.5	0.5	2	0	2	1	1
PseudoFixseed	0.1	0.1	123456	3.9954	0.996576	0.998821	1	1	1	1	2	0	0
PseudoFixseed	0.1	0.2	123456	3.99416	0.995936	0.998226	1	1	1	1	2	0	0
PseudoFixseed	0.1	0.3	123456	3.99038	0.992203	0.998174	1	1	1	1	2	0	0
PseudoFixseed	0.1	0.6	123456	2.89655	0.897038	0.999515	0.5	0.5	0	1	2	1	1
PseudoFixseed	0.5	0.1	123456	3.99563	0.996557	0.999071	1	1	1	1	2	0	0
PseudoFixseed	0.5	0.2	123456	3.99652	0.996555	0.999969	1	1	1	1	2	0	0
PseudoFixseed	0.5	0.3	123456	3.99589	0.996125	0.999769	1	1	1	1	2	0	0
PseudoFixseed	0.5	0.6	123456	3.95894	0.993774	0.965164	1	1	1	1	2	0	0
PseudoFixseed	1	0.1	123456	3.913	0.997136	0.915862	1	1	1	1	2	0	0
PseudoFixseed	1	0.2	123456	3.98216	0.996744	0.985413	1	1	1	1	2	0	0
PseudoFixseed	1	0.3	123456	3.93813	0.997102	0.941025	1	1	1	1	2	0	0
PseudoFixseed	1	0.6	123456	3.97128	0.998143	0.97314	1	1	1	1	2	0	0
PseudoFixseed	2	0.1	123456	2.62616	0.912877	0.713283	0.5	0.5	1	0	2	1	1
PseudoFixseed	2	0.2	123456	2.63003	0.910206	0.719822	0.5	0.5	1	0	2	1	1
PseudoFixseed	2	0.3	123456	2.83135	0.999884	0.831462	0.5	0.5	1	0	2	1	1
PseudoFixseed	2	0.6	123456	2.57284	0.941115	0.631724	0.5	0.5	1	0	2	1	1
PseudoFixseed	10	0.1	123456	3.96419	0.999996	0.964193	1	1	1	1	2	0	0
PseudoFixseed	10	0.2	123456	2.64335	0.900024	0.743327	0.5	0.5	1	0	2	1	1
PseudoFixseed	10	0.3	123456	2.59513	0.930743	0.664383	0.5	0.5	1	0	2	1	1
PseudoFixseed	10	0.6	123456	2.32342	0.994804	0.328611	0.5	0.5	2	0	2	1	1
Fixseed	0.1	0.1	123456	3.9948	0.996596	0.9982	1	1	1	1	2	0	0
Fixseed	0.1	0.2	123456	3.99416	0.995937	0.998226	1	1	1	1	2	0	0
Fixseed	0.1	0.3	123456	3.99038	0.992203	0.998174	1	1	1	1	2	0	0
Fixseed	0.1	0.6	123456	2.89655	0.89704	0.999515	0.5	0.5	0	1	2	1	1
Fixseed	0.5	0.1	123456	3.9965	0.996712	0.999785	1	1	1	1	2	0	0
Fixseed	0.5	0.2	123456	3.99658	0.996592	0.999992	1	1	1	1	2	0	0
Fixseed	0.5	0.3	123456	3.99768	0.997687	0.99999	1	1	1	1	2	0	0
Fixseed	0.5	0.6	123456	3.95894	0.993774	0.965162	1	1	1	1	2	0	0
Fixseed	1	0.1	123456	3.93285	0.996784	0.93607	1	1	1	1	2	0	0
Fixseed	1	0.2	123456	3.98779	0.996584	0.991209	1	1	1	1	2	0	0
Fixseed	1	0.3	123456	3.90538	0.99723	0.908154	1	1	1	1	2	0	0
Fixseed	1	0.6	123456	2.8361	0.996734	0.839364	0.5	0.5	1	0	2	1	1
Fixseed	2	0.1	123456	2.62674	0.912487	0.714249	0.5	0.5	1	0	2	1	1
Fixseed	2	0.2	123456	2.79627	0.999989	0.796284	0.5	0.5	1	0	2	1	1
Fixseed	2	0.3	123456	2.62148	0.915802	0.705675	0.5	0.5	1	0	2	1	1
Fixseed	2	0.6	123456	2.56355	0.945034	0.618511	0.5	0.5	1	0	2	1	1
Fixseed	10	0.1	123456	2.85134	0.999996	0.851349	0.5	0.5	1	0	2	1	1
Fixseed	10	0.2	123456	3.98434	0.999993	0.984349	1	1	1	1	2	0	0
Fixseed	10	0.3	123456	2.7909	0.999986	0.790916	0.5	0.5	1	0	2	1	1
Fixseed	10	0.6	123456	2.32302	0.994833	0.328188	0.5	0.5	2	0	2	1	1

[truncated: 5 more sheets: Table S10, Table S11, Table S12, Table S13, Table S14]
